# Supplementary material for: Comparative Chloroplast Genomics of Dipsacales Species: Insights Into Sequence Variation, Adaptive Evolution, and Phylogenetic Relationships
Source: Front Plant Sci. 2018 May 23;9:689. doi: 10.3389/fpls.2018.00689 (PMC5974163; doi:10.3389/fpls.2018.00689)
Supplement: TABLE S3 — List of tandem repeats in the chloroplast genomes of 14 Dipsacales species. [file Table_3.XLSX]

## Sheet: table1
Table S3 List of tandem repeats in the chloroplast genomes of 14 Dipsacales species.
S. corydalifolia
No	Size (bp)	Repeat sequence	Repeat number	Start position	Region
1	44	CAGTCGGGATAACTTCGCTCGTAGAGCAGAGGACTAAAAATCCT	2	49513	LSC	IGS	trnL-UAA-trnF-GAA
2	11	CTATAAAATAG	5	49759	LSC	IGS	trnF-GAA-ndhF
3	23	ATCTAAAGATATTAATAATCTAA	2	52456	LSC	IGS	ndhF-trnV-UAC
4	19	TGGATTTATCTCTTTATTC	2	59091	LSC	IGS	rbcL-accD
5	21	TTTGTCCAAGTCACTTCTTCTT	5	91212	LSC	CDS	ycf2
6	24	TTTTTGTCCAAGTCACTTCGTTTC	3	91231	LSC	CDS	ycf2
7	18	CGATATTGATGCTAGTGA	2	93708	LSC	CDS	ycf2
8	21	CTTTTTCATCTTTATCTTCTA	2	131028	SSC	CDS	ycf1
9	18	ATATCGTCACTAGCATCA	2	149756	IRa	CDS	ycf2
10	21	GAAGTGACTTGGACAAAAAGAAA	5	152166	IRa	CDS	ycf2
11	24	ACTTGGACAAAAAGAAACGAAGTG	3	152193	IRa	CDS	ycf2
S. williamsii
No	Size (bp)	Repeat sequence	Repeat number	Start position	Region
1	18	TATTGATGATAGTGACGA	6	94144	IRb	CDS	ycf2
2	18	CGATATTGATGCTAGTGA	5	94156	IRb	CDS	ycf2
3	18	ATATCGTCACTAGCATCA	6	150865	IRa	CDS	ycf2
4	18	ATATCGTCACTAGCATCA	6	150865	IRa	CDS	ycf2
5	21	TATTAGTATAGTAATAGTAAA	2	48399	LSC	IGS	trnT-UGU-trnL-UAA
6	21	ATATTTATTAAGAATATAATA	2	52755	LSC	IGS	trnT-UGU-trnL-UAA
7	28	TCTATTTTTTATTATTTAATATATAATA	2	199	LSC	IGS	trnH-GUG-psbA
8	28	TTTTGTCCTTCTCTTTTGTTCTCCTCTT	2	130715	SSC	CDS	ycf1
V. utile
No	Size (bp)	Repeat sequence	Repeat number	Start position	Region
1	18	TATTGATGATAGTGACGA	5	93820	IRb	CDS	ycf2
2	18	CGATATTGATGCTAGTGA	4	93832	IRb	CDS	ycf2
3	18	ATATCGTCACTAGCATCA	4	150291	IRa	CDS	ycf2
4	18	ATATCGTCACTAGCATCA	5	150291	IRa	CDS	ycf2
5	28	TTTTGTCCTTCTCTTTTGTTCTCCTCTT	2	130102	SSC	CDS	ycf1
V. betulifolium
No	Size (bp)	Repeat sequence	Repeat number	Start position	Region
1	18	CTATCTTGTATGCATATA	2	68959	LSC	IGS	trnW-CCA-trnP-UGG
2	18	TATTGATGATAGTACGA	5	94030	LSC	CDS	ycf2
3	18	CGATATTGATGCTAGTGA	4	94042	LSC	CDS	ycf2
4	18	ATATCGTCACTAGCATCA	4	150751	IRa	CDS	ycf2
5	18	ATATCG-CACTATCATCA	5	150751	IRa	CDS	ycf2
6	21	TTTTATTATTCTATTATTTAT	2	32374	LSC	IGS	trnE-UUC-trnT-GGU
7	28	TTTTGTCCTTCTCTTTTGTTCTCCTCTT	2	130580	SSC	CDS	ycf1
8	32	CATTGTTCAACTCTTTGACAACACGAAAAAAC	2	110239	IRb	IGS	rrn4.5-rrn5
9	32	TGGTTTTTTCATGTTGTCAAAGAGTTGAACAA	2	134566	IRa	IGS	rrn4.5-rrn5
10	64	AATGGATGCGAGAAAAAAACTTTCATTTTCATTCTCCTATTTTTTTTTTTCAATCTCACGAGAC	2	33766	LSC	IGS	trnT-GGU-psbD
A. moschatellina
No	Size (bp)	Repeat sequence	Repeat number	Start position	Region
1	20	TGAGAGATATTTAATTTATA	2	43140	LSC	IGS	psaA-ycf3
2	18	TATCTATTTTATTCCATA	2	47924	LSC	IGS	trnT-UGU-trnL-UAA
3	44	TAGAAAAAGGGACTCTAAATCCTCACCAGTCGGAATTTGCTGTT	2	49366	LSC	IGS	trnL-UAA-trnF-GAA
4	44	CAGTCGGGATAACTCAGCTCGTAGAGCAGAGGACTCAAAATCCT	2	49480	LSC	IGS	trnL-UAA-trnF-GAA
5	23	ATCTAAAGATATTAATAATCTAA	2	52340	LSC	IGS	ndhC-trnV-UAC
6	22	TTTACAATACAAATAGGATCAA	2	73473	LSC	intron	clpP
7	21	TTTGTCCAAGTCACTTCTTTT	5	91130	IRb	CDS	ycf2
8	45	TTTGTCTAAGTCACTTCTTTTTTTGTCCAAGTTGCGTTTCTT	2	91130	IRb	CDS	ycf2
9	15	TATTGATGATATCGA	2	93575	IRb	CDS	ycf2
10	18	CGATATTGATGCTAGTGA	3	93602	IRb	CDS	ycf2
11	15	TTATATTTATTTAGA	2	101611	IRb	IGS	rps12-trnV-GAC
12	24	AAAAAATATATAAACTCTAATTTCT	2	112446	IRb	IGS	trnN-GUU-rpl32
13	11	TAGATAATAAA	2	115868	SSC	IGS	trnN-GUU-rpl32
14	22	ATAGAAGGGTATCTATAGAAAG	2	116470	SSC	IGS	rpl32-trnL-UAG
15	18	TGATAAAAGATCATATCT	2	128016	SSC	CDS	ycf1
16	15	TTAGAAAAAAATTTG	2	129161	SSC	CDS	ycf1
17	15	TTTTTTTTGTTCTCC	2	129739	SSC	CDS	ycf1
18	15	TTTTTTTTATTCTCCT	3	129739	SSC	CDS	ycf1
19	14	CTTCTCTTTTTGAT	2	129780	SSC	CDS	ycf1
20	21	CTTTATCTTCTTCTTCATCTA	2	131072	SSC	CDS	ycf1
21	15	TAATCTAAATAAATA	2	141936	IRa	IGS	trnV-GAC-rps12
22	15	AAATAAATATAATA	3	141942	IRa	IGS	trnV-GAC-rps12
23	18	ATATCGTCACTAGCATCA	3	149918	IRa	CDS	ycf2
24	15	CATCAATATCGAGAT	2	149967	IRa	CDS	ycf2
25	45	AAAAAAAGAAGTGACTTAGACAAAAAGAAAAGCAACTTGGAC	2	152339	IRa	CDS	ycf2
26	21	AAAAAAAGAAGTGACTTGGAC	5	152339	IRa	CDS	ycf2
T. omeiensis
No	Size (bp)	Repeat sequence	Repeat number	Start position	Region
1	16	ATATTAAATATATTA	2	224	LSC	IGS	rpl2-trnH-GUG
2	20	ATATATATATATAATTA	2	37655		IGS	ibhA-trnG-UCC
4	20	TGAGAGATATTTAATTTATA	3	43186		IGS	psbA-ycf3
5	44	TAGAAAAAGGGACTCTAAATCCTCACCAGTCGGAATTCGCTGTT	3	49386		IGS	trnL-UAA-trnF-GAA
6	44	GGACTCAAAATCCTCCAGTCGGGATAACTCAGCTCGTAGAGCAGA	2	49527		IGS	trnL-UAA-trnF-GAA
7	22	TTTACAATACAAATAGGATCAA	2	73730		intron	clpP
8	14	ATATAGATATAATA	2	86231	LSC	IGS	rpl22-rpl2
9	21	TTTGTCCAAGTCACTTCTTTT	5	91362	IRb	CDS	ycf2
10	45	TTTGTCTAAGTCACTTCTTTTTTTGTCCAAGTTGCGTTTCTT	2	91362	IRb	CDS	ycf2
11	15	TATTGATGATATCGA	2	93807	IRb	CDS	ycf2
12	18	CGATATTGATGCTAGTGA	2	93834	IRb	CDS	ycf2
13	18	ATTTTTATTGACTTATTTT	2	101248	IRb	IGS	rps12-trnV-GAC
14	15	TTATATTTATTTAGA	2	101819	IRb	IGS	rps12-trnV-GAC
15	11	TAGATAATAAA	2	116056	SSC	IGS	trnN-GUU-rpl32
16	18	TGATAAAAGATCATATCT	2	128192	SSC	CDS	ycf1
17	15	TTAGAAAAAAATTTG	2	129337	SSC	CDS	ycf1
18	15	TTTTTTTTGTTCTCC	2	129915	SSC	CDS	ycf1
19	14	CTTCTCTTTTTGAT	2	129956	SSC	CDS	ycf1
20	15	TTTTTTGTTCTCCTC	4	129917	SSC	CDS	ycf1
21	21	TCTTCATCTACTTTATCTTCT	4	131253	SSC	CDS	ycf1
22	27	TTCTTCATCTTCTTCTACTTTATCTTC	3	131246	SSC	CDS	ycf1
23	27	TCTTCATCTACATCTACTTTATCTTCT	2	131268	SSC	CDS	ycf1
24	18	TATCTTCTTCTTCATCTA	2	131314	SSC	CDS	ycf1
25	15	TAATCTAAATAAATA	2	142178	IRa	IGS	trnV-GAC-rps12
26	15	AAATAAATATAATA	3	142184	IRa	IGS	trnV-GAC-rps12
27	19	AAATAAAATAAATAAATAA	2	142741	IRa	IGS	trnV-GAC-rps12
28	18	ATATCGTCACTAGCATCA	2	150154	IRa	CDS	ycf2
29	15	CATCAATATCGAGAT	2	150185	IRa	CDS	ycf2
30	45	AAAAAAAGAAGTGACTTAGACAAAAAGAAAAGCAACTTGGAC	2	152557	IRa	CDS	ycf2
31	21	AAAAAAAGAAGTGACTTGGAC	5	152557	IRa	CDS	ycf2
L. fragrantissima var. lancifolia
No	Size (bp)	Repeat sequence	Repeat number	Start position	Region
1	90	ACAATTATAGATAAGTCAGCAAAAAAATTCCAACAGTTTTTCTTTTATTTTATAAGAAGATTCACTATTTTTCTTGAAAGAAAATAGGTA	2	127	LSC	IGS	trnH-GUG-psbA
2	30	TATTCAATATAATAAATAAAAAAATATA	3	44314	LSC	IGS	psaA-ycf3
3	55	ATTCTATATAAATAATATAAAAAAATATATATTCAATATAATAAATAATCAAAG	2	44315	LSC	IGS	psaA-ycf3
4	75	AACATACGGAGTTGACTGTCGTGTGTTGGTAGAAAGAATCCTTTCCATAGAAACTTCAGAAAGGATAAACCTATA	2	49230	LSC	intron	trnL-UAA
5	45	TGAAAACGATCCTGAGGAACATAACCATAAACCTTTCCACGACTC	2	59684	LSC	IGS	rbcL-accD
6	27	CCCTGACTATGGAAGTGATACGGATGG	6	60264	LSC	gene	accD
7	27	CTATGGAAGTGATCCGGATGACCACTT	6	60270	LSC	gene	accD
8	33	TGACTATGGAAGTGATCCTCAGGAGGATAACCC	7	60579	LSC	gene	accD
9	93	TGACTATGGAAGTGATCCTCAGGAGGATAACCCTGACTCTGGAAGTGATCCAGGATGACCCTGACTATGGAAGTGATCCTCAGGAGGATAACCC	2	60579	LSC	gene	accD
10	60	AGGATGGCCCTGACTATGGAAGTGATCCTCAGGAGGATAACCCTGACTATGGAAGTGATCC	3	60602	LSC	gene	accD
11	21	AAATCCAAGCGACCCTTTCGG	5	71354	LSC	intron	rps18
12	52	CTATTTTTCATTTTTAATCCCCAAGACAGCTATTCACCTATTTCCTTTCAGT	2	83526	LSC	IGS	rpl14-rpl16
13	13	ATATCATAAAGAA	4	88952	IRb	IGS	trnH-GUG-ycf2
14	24	TTTGTCTAAGCCACTTCGTTTCTT	4	91029	IRb	CDS	ycf2
15	18	GGGGATGGGGTTGTGGAC	3	93013	IRb	CDS	ycf2
16	30	TGATAGTGATGAGAGTCAAATTGATGAGAG	2	93831	IRb	CDS	ycf2
17	30	ATTGATGAGAGTAAGATTGATGAGAGTG	2	93835	IRb	CDS	ycf2
18	60	ATGTAAATCTGGCATAAAGAAATTCTCAAAAACTATAACTATAACTATATCTATGATTCC	2	111567	IRb	IGS	trnN-GUU-ndhF
19	50	TTAGTGACAAACTTGGGTGTTGTTGTGAAGAAATTGTTCCCAAATCAGA	2	111839	IRb	IGS	trnN-GUU-ndhF
20	24	TCAGTTAGATTCTTCATTTCTTGT	2	127659	SSC	CDS	ycf1
21	50	TCTGATTTGGGAACAATTTCTTCACAACAACACCCAAGTTTATCACTAA	2	131505	IRa	IGS	ycf1-trnN-GUU
22	60	TGGAATCATAGATATAGTTATAGTTATAGTTTTTGAGAATTTCTTTATGCCAGATTTACA	2	131848	IRa	IGS	trnN-GUU-ndhF
23	30	ATCAATCTTACTATCATCAATATCACTCTC	2	149527	IRa	CDS	ycf2
24	18	ATCCCCGTCCCAACCCC	3	150370	IRa	CDS	ycf2
25	24	GAAGTGACTTAGACAAAAAGAAAC	5	152283	IRa	CDS	ycf2
26	13	ATTTCTTTATGAT	4	154437	IRa	CDS	ycf2
L. stephanocarpa
No	Size (bp)	Repeat sequence	Repeat number	Start position	Region
1	101	AAGTACAATTATAGATAAGTCAGCAAAAAAATTCCAACAGTTTTTCTTTTATTTTATAAGAAGATTCACTATTTTTCTTGAAAGAAAATAGGTAACTGTTA	2	122	LSC	IGS	trnH-GUG-psbA
2	38	AATCATTCATTAGATTCGCCATTGTATATAGAATAATA	2	33277	LSC	IGS	trnE-UUC-trnT-GGU
3	90	CTTCTCGGTTATGAAACACATTATAATTCAATACAATATAAGTGCCCAAAATGTAAATAAAGAAAACAAAAAAATGAGAGGGGGGTCAAA	2	38183	LSC	IGS	psbZ-trnG-UCC
4	28	TATTCAATATAATAAATAAAAAAATATA	3	44524	LSC	IGS	psaA-ycf3
5	56	TATATAAATAATATAAAAAAATATATATTCAATATAATAAATAATCAAAGAATCAT	2	44529	LSC	IGS	psaA-ycf3
6	26	TATATTCAATATAATAAATAATCAAAGAATCAT	3	44552	LSC	IGS	psaA-ycf3
7	71	TGGAAAATATACCGGATTGGTCGATTCAACTTGAAATTGTCAAGTCATCCATAACTGTTTAGTCAAAAACA	2	52690	LSC	IGS	ndhC-trnV-UAC
8	37	CGATCCTGAGGAACATAACCATAACCCTTTCCATGAA	2	59893	LSC	IGS	rbcL-accD
9	113	TCGGAGGTGGTCTTAGGGATAGGGATAGGGATAAGGAGAAAGCTGTTGCTATGATTCGCGCTGTACTATATAAATATTTTCCGAAGGGTGACCCTGGCGCTAAAAAAGATCGTGAGAATAAAAACACAGTTTA	2	60259	LSC	IGS	rbcL-accD
10	27	CTGACTATGGAAGTGATCCGGATGGCCA	3	60776	LSC	gene	accD
11	21	TATGTATGTCGATATCTATAG	2	60809	LSC	CDS	ycf2
12	33	TGACTCTGGAAGTGATCCTCAGGAGGATGACCC	2	61008	LSC	gene	accD
13	21	AAATCCAAGCGACCCTTTCGG	5	71765	LSC	CDS	rps18
14	13	TCTGAATCTATT	2	83430	LSC	IGS	rps8-rpl14
15	24	AATTCTTCTTGTAAATTCATCTGT	2	86021	LSC	CDS	rps3
16	24	TTTGTCTAAGCCACTTCGTTTCTT	4	91413	IRb	CDS	ycf2
17	18	GGGGATGGGGTTGTGGAC	3	93397	IRb	CDS	ycf2
18	30	TGATAGTGATGAGAGTCAAATTGATGAGAG	2	94215	IRb	CDS	ycf2
19	78	AAGAGTATGAGCTTCAAGAGGATGATGAAGAGAATGATGAAGAGGATGAAGAAGAGAATGAGGAACAGGATGAGCTTA	2	95603	IRb	intron	ycf2
20	65	AATATAATTCCTTTCTTTATGTAAATCTGGCATAAAGAAATTCTCAAAAACTCAAAACTATGATT	2	111889	IRb	IGS	trnN-GUU-ndhF
21	36	GTTTCTGATTTGGGAACAATTTCTTCACAACAACAT	2	131771	SSC	IGS	ycf1-trnN-GUU
22	65	ATATTAATCATAGTTTTGAGTTTTTGAGAATTTCTTTATGCCAGATTTACATAAAGAAAGGAATT	2	132008	IRb	IGS	ycf1-trnN-GUU
23	24	TCATCCTCTTCATCATACTCTTCA	6	148278	IRa	intron	ycf2
24	30	ATCAATCTTACTATCATCAATATCACTCTC	2	149732	IRa	CDS	ycf2
25	18	ATCCCCGTCCCAACCCC	3	150575	IRa	CDS	ycf2
26	24	GAAGTGACTTAGACAAAAAGAAAC	5	152488	IRa	CDS	ycf2
27	13	ATTTCTTTATGAT	5	154606	IRa	IGS	ycf2-trnI-GUG
L. tragophylla
No	Size (bp)	Repeat sequence	Repeat number	Start position	Region
1	20	ATATAGAATTCTAATGAATG	2	5206	LSC	intron	rps16
2	28	GCCATATGATTAGGGACCCTATGTAGCAG	2	21889	LSC	IGS	rpoC2-rpoC1
3	96	ACTTTAGCTTGTATACAAATATAGATAGAGAGTCTCACTAACCTCTTGATTGTGGACTGGAAAAGAGTAAAATTTATATAGAATTCACCTCCGAAG	2	53411	LSC	IGS	ndhC-trnV-UAC
4	26	TTTAATATTCAATAAAATTGCATATA	2	59687	LSC	IGS	rbcL-accD
5	33	CTATGGAGGTGATCCTCCGGAGGATGACTCTGA	6	60655	LSC	gene	accD
6	27	TGGAAGTGATACGGATGACCCCTTCTA	8	60925	LSC	gene	accD
7	33	TGACTATGGAGGTGATCCTCCGGAGGATGACTC	7	61231	LSC	gene	accD
8	21	TATGTATGTCGATATCTATAG	2	63212	LSC	gene	accD
9	21	AAATCCAAGCGACCCTTTCGG	5	72179	LSC	CDS	rps18
10	24	TTGGTCTAAGCCACTTCGTTTCTT	6	91822	IRb	CDS	ycf2
11	36	GGGGATTGGGTTGTAGACGGGGATGGGGTTGGGAAC	2	93818	IRb	CDS	ycf2
12	18	GGGGATGGGGTTGGGAAC	4	93841	IRb	CDS	ycf2
13	30	TGATAGTGATGAGAGTAAGATTGATGAGAG	2	94654	IRb	CDS	ycf2
14	30	ATTGATGAGAGTAAGATTGATGAGAGTG	2	94658	IRb	CDS	ycf2
15	78	AAGAGTATGAGCTTCACAAGGATGATGAAGAGAATGATGAAGAGGATAATGAAGAGAATGAGGAACAGGATGAGCTTA	2	96054	IRb	intron	ycf2
16	20	ATCAATATAATTCCTTTCTT	2	112418	IRb	IGS	trnG-UCC-ndhF
17	21	TTCATTATTTTTTTGATTTCT	2	128162	SSC	CDS	ycf1
18	24	TCAGTTAGATTCTTCATTTCTTGT	2	128510	SSC	CDS	ycf1
19	20	AAGAAAGGAATTATATTGAT	2	132606	IRa	IGS	ycf1-trnN-GUU
20	24	CTCATCCTCTTCATCATTCTCTTT	2	148858	IRa	intron	ycf2
21	30	ATCAATCTTACTATCATCAATATCACTCTC	2	150325	IRa	CDS	ycf2
22	36	CCCAATCCCCGTTCCCAACCCCATCCCCGTCCACAA	2	151164	IRa	CDS	ycf2
23	18	ATCCCCGTCCCAACCCC	4	151168	IRa	CDS	ycf2
24	24	GACCAAAAGAAACGAAGTGGCTTA	6	153092	IRa	CDS	ycf2
L. japonica
No	Size (bp)	Repeat sequence	Repeat number	Start position	Region
1	21	TCAAAAATCTATTCTATATTA	2	44290	LSC	IGS	psbA-ycf3
2	45	GACTCTGAAAGCGATCCTGAGGAGGGTAACGATAACCCGTTCCAT	2	59574	LSC	IGS	rbcL-accD
3	24	TAGGGATAGGGGGAAGGATAGGGA	2	59936	LSC	IGS	rbcL-accD
4	42	TAGGGATAGGGGGAAGAATAGGGAGAAGCATAGGGGGAAGAA	2	59936	LSC	IGS	rbcL-accD
5	18	GGATAGGGATAGGGGGAA	2	59957	LSC	IGS	rbcL-accD
6	24	ATAGGGGGAAGAATAGGGAGAAGC	3	59983	LSC	IGS	rbcL-accD
7	12	GGATAGGGGGAA	10	59999	LSC	IGS	rbcL-accD
8	33	GACCCTAGCTATGGGGGTGATCCTCAGAAGGAT	2	60417	LSC	gene	accD
9	45	CTGACTCTGGGGGTGATACGGACGATGGAAGTGATACGGACGGCC	2	60487	LSC	gene	accD
10	27	GTGATACGGACGGCCCTGACTCTGGGG	4	60517	LSC	gene	accD
11	18	GATACGGACGATGGAAGG	2	60618	LSC	gene	accD
12	54	CGGATGGCCCTGACTATGGAAGTGATCCGAATGGCCACTTCTATGAAAGTGATC	3	60658	LSC	gene	accD
13	27	CTATGGAAGTGATCCGAATGGCCACTT	5	60671	LSC	gene	accD
14	33	CTATGGGGGTGATCCTCAGGAGGATGACCCTAG	2	60956	LSC	gene	accD
15	21	AAATCCAAGCGACCCTTTCGG	5	71748	LSC	intron	rps18
16	17	TTTCCTTTCAGTCTATT	3	83928	LSC	IGS	rpl14-rpl16
17	24	TTTGTCTAAGCCACTTCGTTTCTT	4	91356	IRb	CDS	ycf2
18	18	GGGGATGGGGTTGTAGAC	3	93340	IRb	CDS	ycf2
19	36	GGGGATTGGGTTGTAGACGGGGATGGGGTTGGGAAC	2	93340	IRb	CDS	ycf2
20	18	GGGGATGGGGTTGGAGAC	4	93340	IRb	CDS	ycf2
21	30	TGATATTGATGATAGTAAGATTGATGAGAG	2	94176	IRb	CDS	ycf2
22	78	AAGAGTATGAGCTTCAAGAGGATGATGAAGAGAATGATGAAGAGGATGAAGAAGAGAATGAGGAACAGGATGAGCTTA	2	95564	IRb	intron	ycf2
23	22	ATGGATAAGAGGCTCGTGGGAT	2	103347	IRb	IGS	trnV-GAC-rrn16
24	24	GTTAGATTCTTCATTTCTTGTTCC	2	127934	SSC	IGS	ycf1
25	30	TTAGAAAATGGATCCACTTTCTGGTCAAAT	2	129488	SSC	IGS	ycf1
26	22	ATCCCACGAGCCTCTTATCCAT	2	140547	IRa	IGS	rrn16-trnV-GAC
27	24	CTCATCCTCTTCATCATTCTCTTT	2	148222	IRa	intron	ycf2
28	30	ATCAATCTTACTATCATCAATATCACTCTC	2	149677	IRa	CDS	ycf2
29	15	TCATCAATCTGACTC	4	149690	IRa	CDS	ycf2
30	36	CCCAATCCCCGTTCCCAACCCCATCCCCGTCTACAA	2	150516	IRa	CDS	ycf2
31	18	CAACCCCATCCCCGTCTA	3	150531	IRa	CDS	ycf2
32	24	GAAGTGACTTAGACAAAAAGAAAC	5	152451	IRa	gene	ycf2
K. amabilis
No	Size (bp)	Repeat sequence	Repeat number	Start position	region
1	180	ATTCATAAATATCTTCGGTTGCTGATTAACGGCCATCTACTCCCCGAATTCAATGAGAATGATGATTCATCAATCTAAAAAAGATCTCTTTTTAACGTTAAGATTACTAATTGGGATACCCCATTTAAGTTTAAGGGACAGGGAAAAAGAGATAGGGAAAATAGGCCCCTTCGCATTTTG	2	6926	LSC	IGS	rps16-trnQ-UUG
2	52	CGAATCGTTGCCATGCAATTTTTTATTTATAATAGAATAATTTTCTTTTGGT	2	15057	LSC	IGS	atpH-atpL
3	307	TTGAGTTTGGGTTTTGTTCGTTCTTCGACGGGCCCTAAAAAAAAAATAGAAAAAAAATAGGAAGG AAAAATGATTTATTCCCCTGCTACTTGCTAAGCTAAAAAAGGGGTGGAATCTTTGATTGATCTTT ATTTTTCTTTTACCCCCCTTCCTTAACGCTCTCAATAATTGTCCTATTCTACATATGTCTTTCTC CTACCAATCAGTATTATTTGAAATAATGAAAATTCCCCTATTTGTTTGATGAGAAGTGCGAAATG CCAAAGGAAAGAAAAAAGAACCCCCTTGGGAATGAATACTTTCATTG	2	31880	LSC	IGS	psbM-trnD-GUC
4	35	CATTATAATTCAATACAATATAAGTGCCAAAAATG	2	38054	LSC	IGS	psbZ-trnG-UCC
5	76	ATAACATATTAAAAAATATAATAATATGAATTATATTATTCATTCAAAATTTCGTAAATAATCAA	2	44302	LSC	IGS	psaA-ycf3
6	104	AAGTGCTAACCCAGATTAAAGATTTTCTTTTTTTTTTCAATATTTGATTGACTGTCAGAATTTAT TATCATAAACTTCTATAATAGATATCTAATTACATACTT	2	59395	LSC	IGS	rbcL-accD
7	33	GATTCCACTGACATAGAAAGTCCTACTGAACAG	2	61306	LSC	CDS	accD
8	27	GAATGGGATT-GG-GAGGATCCTATT	3	61618	LSC	CDS	accD
9	30	GGCTGCCCTTCAATTGGATTCCGAACAGGT	3	61959	LSC	CDS	accD
10	143	TCCCCATTGTGCCGAGGGCGTTTTTAGAGTCTACCAATTCAGTATATTCTGAATATATAGACCAA CTCATTATATGAGTTCTATATTTATATAGAATATATCTTCTATTTCTGTCAAGTATGAGTTTCGG GCTAGAAACTGAA	2	69115	LSC	IGS	psbE-petL
11	68	AATGGCGGTAGAATAAAAAATAAAGTGGGTCTAGGTCAAGAGTATTATAGTATTATATAAGATACTTA	2	71992	LSC	IGS	psaJ-rpl33
12	21	AAATCCAAGCAACCCTTTCTG	4	72704	LSC	CDS	rps18
13	171	TCGTATTTTATCTTCGTTACCCTTTCTTAATAATGAGAAACGAGTTAAAAATAAGGAGAAAGGAT TTCAAAAAAATAAGAAACGATTTCAAAATAATAAGAAACGATTTCAAAATAATCCGAAACGATTT CAAAAAAATCCGAAACAATTTCAAAATAATGAGAAACGATT	2	72967	LSC	CDS	rps18
14	21	AATAATGAGAAACGAGTTAAA	15	72995	LSC	CDS	rps18
15	42	AATAATGAGAAACGAGTTAAAAATAAGGAGAAAGGATTTCAA AAAAATAAGAAACGATTTCAAAATAATAAGAAACGATTTCAA	7	72995	LSC	CDS	rps18
16	23	AAAAATAGAGTCAATAAAATAGA	2	74210	LSC	IGS	rpl20-rps12
17	20	TTGCAACTCCGGAAAAAGAA	2	80796	LSC	IGS	pet3-petD
18	18	TTTCCTTATTAGACTATT	4	84999	LSC	IGS	rpl14-rpl16
19	38	CAATGTTATTTTCATTCTTATAAATTCATATAAGAGAA	3	90423	LSC	IGS	ycf2-trnH-GUG
20	21	ATTTCAAGTAGTGTTCGATCA	5	92476	LSC	CDS	ycf2
21	24	TTTGTCTAAGTCACTTCGTTTCTT	2	92641	LSC	CDS	ycf2
22	59	TTTGTCTAAGTCACTTCGTTTCTTTTTGTCCAAGTCACCTCCTTCTTTTTTTGTCCAAGTTGC	2	92641	LSC	CDS	ycf2
23	35	TTTGTCTAAGTCACTTCGTTTCTTTTTGTCCAAGT	1	92665	LSC	CDS	ycf2
24	27	CATCTGAACCAGATGATGATGATCTTA	2	94281	LSC	CDS	ycf2
25	18	GGATGGGGTTGTGGACAG	6	94663	LSC	CDS	ycf2
26	36	GGATGGGGTTGTGAACAGGGCTGGGGGTGTGGACAG	3	94663	LSC	CDS	ycf2
27	21	TTTGATCTTGGGGCTCGTTGG	1	95549	LSC	CDS	ycf2
28	15	GAGATTGATGATAGG	5	95612	LSC	CDS	ycf2
29	24	AGAGTATCCTGGAGAGGCTAAGGA	3	97084	LSC	CDS	ycf2
30	28	ATTGACGTGAGGGGGCAGGGATGGCTAT	2	104997	LSC	IGS	trnV-GAC-rrn16
31	153	ACACCAATCCATCCCGAACTTGGTGGTTAAACTCTATTGCGGTGACGATACTGTAGGGGAGGTC TGCGGAAAAATAGCTCGACGCCAGAAAGAAAAAAAAACGAAAAAGAAAAAGGTTGTCTTAAAATGC GCTGGGGAGAGGAGAGGTTCCTT	2	112794	LSC	CDS	rrn5
32	30	AATCTTTGATTTTAAAATTTGATAGTAAAG	2	116822	SSC	IGS	ndhF-rpl32
33	41	TATTTATCTATAGATAAGAAAAATGGGTTTCTCTATCTCTA	2	117390	SSC	IGS	rpl32-trnL-UAG
34	23	ATAAATCTAAGGACCAGTTCGCT	2	124067	SSC	CDS	ndhA
35	39	AATTGATCAATTAATTCTTTATAACGTATTCTAATTTTT	2	126925	SSC	CDS	rps15
36	78	AACTGGGATGTAAGGCAGGGCATATGTTCCGCTGTTTTGTTTACTTTCATAGACTCTATATGGTA GAGAATATTAGAG	2	127510	SSC	IGS	rps15-ycf1
37	184	AAGGTCGGGGGTTCGAATCCTTCCTACCCCCACAGGGACGGACCTTTCCCTGTGGGGGTAGGAAA ATCATGATCGGGATAGCGGACCAAAAGCTTTGGATAGTTGTAAATACTTCC-GATCTCCCGGGAA	2	133327	IRb	IGS	trnR-ACG-trnN-GUU
38	184	ATAACCGTCAATACCTCGGTGTAGGTCCGGGCTAATCCTTTGTTCCATAGCCCTGGGACTATTTA CAACTATCCAAAGCTTTTGGTCCGCTATCCCGATCATGATTTTCCTACCCCCACAGGGAAAGGTC CGTCCCTGTGGGGGTAGGAAGGATTCGAACCCCCGACCTTCCCAAAAGGGAAGG	3	133327	SSC	IGS	trnN-AGC-trnN-GUU
39	28	AATATAGCCATCCCTGCCCCCTCACGTC	2	141612	SSC	IGS	rrn16-trnV-GAC
40	24	ATACTCTTCCTTAGCCTCTCCAGG	4	149505	IRa	CDS	ycf2
41	15	ATCAATCTCCCTATC	5	150972	IRa	CDS	ycf2
42	54	CCCTGTCCACACCCCCAGCCCTGTTCACAACCCCATCCCTGTCCACAACCCCAT	2	151877	IRa	CDS	ycf2
43	36	GTTCATAACCCCATCCCTGTCCACACCCCCAGCCCT	3	151881	IRa	CDS	ycf2
44	18	ACCCCCAGCCCTGTTCAC	6	151887	IRa	CDS	ycf2
45	33	ATTTGGTTCAGGTGTAAAATCAAGATCATCATC	1	152313	IRa	CDS	ycf2
46	27	AAGATCATCATCATTTGGTTCAGATGT	2	152334	IRa	CDS	ycf2
47	27	AAGATCATCATCATTTGGTTCAGATGT	2	152334	IRa	CDS	ycf2
48	25	ACAAAGAAAAAAGGAGGTAAGTTAG	3	153868	IRa	CDS	ycf2
49	59	AAAGCAACTTGGACAAAGAAAAAAGGAGGTAAGTTAGACAAAAAGAAACGAAGTGACTTAGAC	2	153902	IRa	CDS	ycf2
50	24	ACTTGGACAAAAAGAAACGAAGTG	2	153971	IRa	CDS	ycf2
51	21	AATCGATCGAACACTACTTGA	5	154084	IRa	CDS	ycf2
52	38	AAAATAACATTGTTCTCTTATATGAATTTATAAGAATG	3	156120	IRa	IGS	ycf2-trnH-GUG
T. pinnatifidum
No	Size (bp)	Repeat sequence	Repeat number	Start position	Region
1	35	ATTCCTTAATATAATAAAGAATGGCAATAGTTAGG	2	3675	LSC	intron	trnK-UUU
2	34	ACAATATAAGTGCCAAAAATGCATAATAAACAAA	2	38043	LSC	IGS	psbZ-trnG-UCC
3	24	GTTATAGGTCTACAGGGTTACAG	2	59327	LSC	IGS	rbcL-accD
4	16	TACAGGGTTACAGGTC	7	59345	LSC	IGS	rbcL-accD
5	24	GAGGAGGATTTTTTCAAAAAACAA	4	60029	LSC	IGS	rbcL-accD
6	16	ACAGGGTTACAGGTCT	20	60339	LSC	IGS	rbcL-accD
7	16	AGGGTTATAGGTCTAG	15	60341	LSC	IGS	rbcL-accD
8	8	AGGTCTAC	41	60349	LSC	IGS	rbcL-accD
9	109	GTTATAGGTCTAGAGGGTTACAGGTCTAGAGGGTTATAGGTCTAGAGGGTTACAGGTCTAGAGGGTTACAGGGT-TACAGCTACAGGGTTACAGGTCTACACTACAGT	2	60376	LSC	IGS	rbcL-accD
10	56	GTTATAGGTCTAGAGGGTTACAGGTCTAGAGGGTTACAGGTCTACAGGGTTACAGT	4	60424	LSC	IGS	rbcL-accD
11	24	GTTACAGGTCTACAGGGTTACAGT	8	60440	LSC	IGS	rbcL-accD
12	24	TTCAAAAAACAAGAGGAGGATTTT	4	60906	LSC	gene	accD
13	36	GAGGAGGATTTCTTCAAAGAACATGATCCTGATCCT	3	60990	LSC	gene	accD
14	21	GAGGATTTCGATTCTGATGAG	2	61116	LSC	gene	accD
15	36	AGAAAGTGATCCTTTTTTTGAGGATTCCACTCAAAC	3	61172	LSC	gene	accD
16	21	TATGTATGTCGATATCTATAG	2	63011	LSC	IGS	psaI-ycf4
17	36	AGATACTTAAATGAAATATTGTACTAGTGAAATACT	2	71219	LSC	IGS	psaJ-rpl33
18	16	TATGTATGTCGATATCTATAG	3	71230	LSC	IGS	psaI-ycf4
19	21	AAATCCAAGCGACCCTTTCTG	4	71865	LSC	CDS	rps18
20	13	AATATCATAAAGA	4	89438	IRb	IGS	trnH-GUG-ycf2
21	24	TTTGTCTAAGTCACCTCGTTTCT	2	91628	IRb	CDS	ycf2
22	18	GGGGATGGGGTTGTGGAC	4	93627	IRb	CDS	ycf2
23	30	TGATAGTGATGAGAGTAAGATTGATGAGAG	2	94463	IRb	CDS	ycf2
24	15	ATTGATGAGAGTCAG	4	94467	IRb	CDS	ycf2
25	265	AACCCGAAATGGCTGGGGAGAGGAGAGGTTCCTTTTTTGAGGGTACTCCCGGGAACAGGTCCAGTGGAGACGGGGCCGGGCCTGTAGCTCAGAGGATTAGAGCACGTGGCTACGAACCACGGTGTCGGGGGTTCGAATCCCTCCTCGCCCACACCCGGCTCAAAGGGGGGAGGGAAATCATGATCGGGATGCGGGAATCGAACCCGCGTCTTCTCCTTGGCAAAGAGAAATTTTACCATTCGACCATATCCGCATTTGCGGAAGA	2	111266	IRb	CDS	trnR-ACG
26	233	CTCAAAGGGGGGAGGGAAATCATGATCGGGATGCGGGAATCGAACCCGCGTCTTCTCCTTGGCAAAGAGAAATTTTACCATTCGACCATATCCGCATTTTGCCCCGGACCTACACCTCTGATTATTCTATATTAATTAATAGAAGTATAAGAATTAAGAATGAATCGAATCTCCCCAAGTAGGATTCGAACCTACGACCGTTCGGTTAACAGCCGAACGCTCT	2	111689	SSC	IGS	trnR-ACG-trnN-GUU
27	25	ATAAAGTAATAAATAAGGTATTGAA	2	113059	SSC	IGS	trnN-GUU-ndhF
28	41	TTCTCGAATATTTAACTGACTAATTAATTCGTTATAACGTA	2	125510	SSC	CDS	rps15
29	24	TCAGTTAGATTCTTCATTTCTTGT	2	128509	SSC	CDS	ycf1
30	12	TCATCCTCTTCA	5	147955	IRa	intron	ycf2
31	30	CTATCATCAATATCACTCTCATCAATCTGA	2	149461	IRa	CDS	ycf2
32	18	ATCCCCGTCCACAACCCC	4	150294	IRa	CDS	ycf2
33	24	ACTTAGACAAAAGAAACGAAGTG	2	152315	IRa	CDS	ycf2
34	13	ATTTCTTTATGAT	4	154506	IRa	IGS	ycf2-trnH-GUG
W. florida
No	Size (bp)	Repeat sequence	Repeat number	Start position	Region
1	22	AGATACTTTATATATGGACTCA	2	29721	LSC	IGS	trnC-GCA-petN
2	59	TGCTAATAAGGGGTGGGATCTTTGATTGATCTTTATTTTTCTTTTATCCTCCTTTCTAA	2	32197	LSC	IGS	psbM-trnD-GUC
3	32	TGTATATAATATATGTACATAGATATATTTTG	2	33892	LSC	IGS	trnE-UUC-trnT-CGU
4	69	AATAATATTCATTCTAATAGAAATAATATCGATTTCAAATTGAAATATTAAATAATCAATATTTATTAT	2	44571	LSC	IGS	psbA-ycf3
5	69	AATAGAAATAATATCGATTTCAAATTGAAATATTAAATAATCAATATTTATTATAATAATAATAAATAA	2	44586	LSC	IGS	psbA-ycf3
6	36	ATTTTACAAATTCATCGATATGAATCGACATACATA	2	50409	LSC	IGS	trnF-GAA-ndhJ
7	132	GAATTCTTATTAGAAATTGATCGAAATTGAAATCCATTTTTTTTTTTTTTATGATTTATGAATAGAATCAGGAGGTCTTTTCGTCTCTTTTTTCGTAGTGATTTAGAATAGAACTTGTAGGAAGATGTAAGA	2	53047	LSC	IGS	ndhC-trnV-UAC
8	39	TTAATAGAAAGTGATACTGAAATAGAAAGTGATACTGAG	4	61089	LSC	gene	accD
9	18	AATAGAAAGTGATACTGA	8	61091	LSC	gene	accD
10	60	AATAGAAAGTGATACTGA-AATAGAAAGTGATACTGAGTTAATAGAAAGTGATACTGA	2	61091	LSC	gene	accD
11	32	ATTATAAGATATCTTTCTAAATAATAATAACA	2	62541	LSC	IGS	accD-psaI
12	21	TATGTATGTCGATATCTATAG	2	62976	LSC	IGS	psaI-ycf4
13	28	TATTATATATATTTATATATATATATAA	2	66972	LSC	IGS	petA-psbJ
14	25	AGATACTTAAATGAAATATTGTACT	2	71298	LSC	IGS	psaJ-rpl33
15	21	TAAATCCAAGCGACCCTTTCT	4	71853	LSC	CDS	rps18
16	21	AATAATGAGAAACGATTTAAA	8	72145	LSC	intron	rps18
17	32	CATATATATCATATATGTGTGGATCTAGATAA	2	79885	LSC	IGS	petB-petD
18	22	TTATATTAGAATGTTATAATGA	2	84787	LSC	IGS	rpl16-rps3
19	44	TTATGACCTGTATCAGATCGATTCCTTTTTGAATCTCTATACGT	2	86161	LSC	CDS	rps3
20	21	ATAACTAAAAAGTGTAGCATG	2	89999	IRb	CDS	ycf2
21	21	TTTGTCCAAGTCACTTCGTTTCTT	5	91507	IRb	CDS	ycf2
22	45	TTTGTCCAAGTCACTTC-TTTCTTTTTGTCCAAGTCACTTCCTTT	3	91507	IRb	CDS	ycf2
23	21	TTTTTGTCCAAGTCACTTCTT	5	91529	IRb	CDS	ycf2
24	48	ATCCTACATCTGAACCAGATGATGATGATCTTACATCTGAACCAAAAG	3	93192	IRb	CDS	ycf2
25	27	TACATCTGAACCAGATGATGATGATCT	5	93196	IRb	CDS	ycf2
26	21	GATCCTACATCTGAACCAAAA	7	93218	IRb	CDS	ycf2
27	18	GGGGATGGGGTTGTGGAC	3	93563	IRb	CDS	ycf2
28	42	TGGGTTGCAAACAGTTATTGGATTGATGATCAAGAAAGAGAA	2	93647	IRb	CDS	ycf2
29	21	TTCTTAAGATTCTTCGTAGTC	2	94356	IRb	CDS	ycf2
30	30	ATTGATGATAGTCAGAGGGATGAGAGTCAG	2	94475	IRb	CDS	ycf2
31	15	GATGAGAGTCAGATT	3	94493	IRb	CDS	ycf2
32	66	TATGATGAACAGTATGAGCTTCAAGAGGATGACTCAAGAGGATGATGAAGAGAATGATGAAGAG	2	95837	IRb	intron	ycf2
33	12	GAGGATGATGAA	11	95861	IRb	intron	ycf2
34	36	GAGCGTGAAAGTCTTTTTCCTTTCCGCAGGGACCAG	2	106431	IRb	intron	trnI-GAU
35	33	TAAAGATCTATTTAAAAAAGTATCCTA	2	112915	SSC	IGS	trnN-GUU-ndhF
36	24	AGATGAAAAATATAAAAAATAACG	3	113325	SSC	IGS	trnN-GUU-ndhF
37	16	TTTTATAGTAAAGAAC	2	115915	SSC	IGS	ndhF-rpl32
38	30	AATAAGAAAAGTTTTTTCTCTATATCTAGA	2	116499	SSC	IGS	rpl32-trnL-UAG
39	33	TTCCTTGCTTCTTTGAAAAATTCCCCTTTTGTT	2	127444	SSC	CDS	ycf1
40	24	TTTTTTTGAGTCTTATCATTATCA	2	130530	SSC	CDS	ycf1
41	6	AGAAGG	9	130889	SSC	CDS	ycf1
42	23	TATTGCTATTTAATTTTCTTTTC	2	131895	SSC	IGS	ycf1-trn
43	23	TTTTCTTTTCTATTGCTATTTCT	2	131908	SSC	IGS	ycf1-trn
44	36	CTCCTGGTCCCTGCGGAAAGGAAAAAGACTTTCACG	2	138852	IRa	intron	trnI-GAC
45	78	ATCATCCTCTTGAAGCTCATACTCTTCATCATATACTCTTCCTTATCCTCTTCATCACCCTCTTCATCAACCTCTTC	78	149335	IRa	intron	ycf2
46	12	TCATCCTCTTCA	11	149371	IRa	intron	ycf2
47	30	CTATCATCAATCTGACTCTCATCAATATCA	3	150812	IRa	CDS	ycf2
48	15	TCATCAATCTGACTC	3	150815	IRa	CDS	ycf2
49	21	GAAGACTACGAAGAATCTTAA	2	150957	IRa	CDS	ycf2
50	42	ATTCTCTTTCTTCATCATCAATCCAATAACTGTTTGCAACCC	2	151626	IRa	CDS	ycf2
51	18	ATCCCCGTCCACAACCCC	3	151735	IRa	CDS	ycf2
52	21	GCTCATATGTAGGACCATTTG	3	151965	IRa	CDS	ycf2
53	21	TTTGGTTCAGATGTAAGATCT	6	152003	IRa	CDS	ycf2
54	48	TGGTTCAGATGTAGGATCTTTTGGTTCAGATGTAAGATCATCATCATC	3	152005	IRa	CDS	ycf2
55	27	TGGTTCAGATGTAAGATCATCATCATC	5	152026	IRa	CDS	ycf2
56	21	AAAAAGAGAAGTGACTTGGAC	5	153717	IRa	CDS	ycf2
57	45	AGAAGTGACTTGGACAAAAAAAGAAGTAACTTGGACAAAAAGAAA	2	153743	IRa	CDS	ycf2
58	21	CATGCTACACTTTTTAGTTAT	2	155317	IRa	CDS	ycf2
D. floribunda
No	Size (bp)	Repeat sequence	Repeat number	Start position	Region
1	19	TTATATATATATAAATTAT	3	9582	LSC	IGS	trnS-GCU-trnG-GCC
2	56	CAATTTTTTATTTATATGATAGAATAATTTTCTTTTGGTCAATGGTTGAATAAAAT	2	15344	LSC	IGS	atpH-stpI
3	144	ATTCTTCCCAACTTTTTCAATGAACGGGCTCTTACCAGAATTATAGATGGATACTGAGGAGGACCCGACCCCCTTTTTTTCCCTCTTTGCGGACTTTATTTTTTGATTATTTTCGATTATTTTCATTTGAGTTTCGTAATTTCG	2	30336	LSC	IGS	petN-psbM
4	19	AAATGCCAAAGGAAAGAAA	2	32100	LSC	IGS	psbM-trnD-GUC
5	75	ACAATATAAGTGCCAAAAATGCAAATAAAGAAAACAAAAAATGAGAGGGGGGTCAAACTTCTTGTGCTTGAATGA	2	37738	LSC	IGS	psbZ-trnG-UCC
6	80	ATATTAGAATAAATATAATAATATGAATTATTTTATTCATTCAAAATTTCGTAAATAATCAATATTTATTTGATTCTAAT	2	44102	LSC	IGS	psaA-ycf3
7	33	GATTCCACTCAAATAGAAAGTCCTACTGAACAG	3	61148	LSC	gene	accD
8	63	GGATCCCATTGAATGGGATTCGGAGGAGGCTCTCAGTGAATCGGATTCCGAATGGGATTGGGA	2	61411	LSC	gene	accD
9	39	GAATGGGATTGGGAGGAGGCTCTCAGTGAATCGGATTCC	4	61421	LSC	gene	accD
10	12	TTCCGAATTGGA	12	61651	LSC	gene	accD
11	36	AATTGGATTCCGAAGTGGAGTCCAAATTGGATTCCA	2	61719	LSC	gene	accD
12	20	TTTTACACTCTATCCTATTC	2	74464	LSC	IGS	trnP-UGG-psaJ
13	17	TTTCCTTTTAGTCTATT	3	84952	LSC	IGS	rpl14-rpl16
14	24	AATTCTTCTTGTAGATTCATCTGC	2	87015	LSC	CDS	rps3
15	38	TTTCATTCTTATAAATTCATATAAGAGAACAATGTTAT	2	90310	IRb	IGS	trnH-GUG-ycf2
16	23	TTTGTCCAAGTCACTTCGTTTCT	2	92435	IRb	CDS	ycf2
17	21	TTTGTCCAAGTCACTTTTCTT	3	92435	IRb	CDS	ycf2
18	27	CATCTGAACCAAATGATGATGATCTT	2	94011	IRb	CDS	ycf2
19	18	GGATGGGGTTGTGGACAG	5	94390	IRb	CDS	ycf2
20	27	TCAAGTAGAATCCTGGGTCGCAAGAAG	2	94513	IRb	CDS	ycf2
21	21	TTTGATCTTGGGGCTCGTTGG	2	95285	IRb	CDS	ycf2
22	15	GAGATTGATGATAGG	3	95369	IRb	CDS	ycf2
23	24	AGAGTATCCTGGAGAGGATAAGGA	2	96811	IRb	intron	ycf2
24	29	ATGAGGCAGAGAGCCTTTTGCCTTCCGAA	2	97044	IRb	CDS	ycf2
25	19	TATTCTATCTATTCTATAT	3	103454	IRb	IGS	rps12-trnV-GAC
26	20	ATTTATCTATAATAAGAAAA	2	116847	SSC	IGS	rpl32-trnL-UAG
27	47	TCTTCTATCAACGTTTTGTTTCTCGAATATTCAATTGATCAATTAAT	2	126304	SSC	CDS	rps15
28	19	ATATAGAATAGATAGAATA	3	141963	IRa	IGS	rps12-trnV-GAC
29	29	TTTCGGAAGGCAAAAGGCTCTCTGCCTCA	2	148371	IRa	CDS	ycf2
30	24	GATACTCTTCCTTATCCTCTCCAG	2	148607	IRa	intron	ycf2
31	15	ATCAATCTCCCTATC	3	150051	IRa	CDS	ycf2
32	21	AACGAGCCCCAAGATCAAACC	2	150128	IRa	CDS	ycf2
33	27	ACTTCTTGCGACCCAGGATTCTACTTG	2	150906	IRa	CDS	ycf2
34	18	AACCCCATCCCTGTCCAC	5	150984	IRa	CDS	ycf2
35	27	AAGATCATCATCATCTGGTTCAGATGT	2	151410	IRa	CDS	ycf2
36	21	GACAAAAAGAAAAGCAACTTG	2	152968	IRa	CDS	ycf2
37	23	ACTTGGACAAAAAAAGAAGTG	2	152984	IRa	CDS	ycf2
38	38	TTCTCTTATATGAATTTATAAGAATGAAAATAACATTA	2	155059	IRa	IGS	ycf2-trnI-GUG
