# Supplementary material for: Comparative Chloroplast Genomics of Dipsacales Species: Insights Into Sequence Variation, Adaptive Evolution, and Phylogenetic Relationships
Source: Front Plant Sci. 2018 May 23;9:689. doi: 10.3389/fpls.2018.00689 (PMC5974163; doi:10.3389/fpls.2018.00689)
Supplement: TABLE S4 — List of dispersed repeats and palindromic repeats in the chloroplast genomes of 14 Dipsacales species. [file Table_4.XLSX]

## Sheet: Sheet1
Table S4 List of dispersed repeats and palindromic repeats in the chloroplast genomes of 14 Dipsacales species.
S. corydalifolia
Length of the 1st repeat (bp)	Starting position of the 1st repea t(bp)	Direction	Length of the 2nd repeat (bp)	Starting position of the 2nd repeat (bp)	Distance between the repeats	Evalue	Repeat sequences	RegionA			RegionB
39	44969	F	39	122869	0	2.3e-14	CAGAACCGTACATGAGATTGTCATCTCATACGGCTCCTC	LSC	intron	ycf3	LSC	intron	ndhA
44	49758	F	44	49769	0	2.24e-17	CTATAAAATAGCTATAAAATAGCTATAAAATAGCTATAAAATAG	LSC	IGS	trnF-GAA-ndhJ	LSC	IGS	trnF-GAA-ndhJ
33	49758	F	33	49780	0	9.4e-11	CTATAAAATAGCTATAAAATAGCTATAAAATAG	LSC	IGS	trnF-GAA-ndhJ	LSC	IGS	trnF-GAA-ndhJ
57	85617	F	57	86384	0	3.34e-25	TAAATGATTTGCAACAAAAGGATTTTTTTTTAGTGAACGTGTCATAGCTTACTCCTA	LSC	IGS	rpl16-rpl22	LSC	CDS	rps19
43	91230	F	43	91254	0	8.97e-17	TTTTTGTCCAAGTCACTTCGTTTCTTTTTGTCCAAGTCACTTC	IRb	CDS	ycf2	IRb	CDS	ycf2
32	115756	F	32	115758	-1	3.61e-08	ATATTTTTTTTTTTTTTTTTTTTTTTTTTTTT	SSC	IGS	trnR-ACG-rpl32	SSC	IGS	trnR-ACG-rpl32
30	115757	F	30	115760	-1	5.42e-07	TATTTTTTTTTTTTTTTTTTTTTTTTTTTT	SSC	IGS	trnR-ACG-rpl32	SSC	IGS	trnR-ACG-rpl32
30	115759	F	30	115760	0	6.02e-09	TTTTTTTTTTTTTTTTTTTTTTTTTTTTTT	SSC	IGS	trnR-ACG-rpl32	SSC	IGS	trnR-ACG-rpl32
43	152207	F	43	152231	0	8.97e-17	GAAGTGACTTGGACAAAAAGAAACGAAGTGACTTGGACAAAAA	IRa	CDS	ycf2	IRa	CDS	ycf2
30	8885	P	30	46332	0	6.02e-09	ACGGAAAGAGAGGGATTCGAACCCTCGGTA	LSC	CDS	trnS-GCU	SSC	CDS	trnS-GGA
43	91230	P	43	152207	0	8.97e-17	TTTTTGTCCAAGTCACTTCGTTTCTTTTTGTCCAAGTCACTTC	IRb	CDS	ycf2	IRa	CDS	ycf2
43	91254	P	43	152231	0	8.97e-17	TTTTTGTCCAAGTCACTTCGTTTCTTTTTGTCCAAGTCACTTC	IRb	CDS	ycf2	IRa	CDS	ycf2
S. williamsii
Length of the 1st repeat (bp)	Starting position of the 1st repeat (bp)	Direction	Length of the 2nd repeat (bp)	Starting position of the 2nd repeat (bp)	Distance between the repeats	Evalue	Repeat sequences	RegionA			RegionB
31	196	F	31	224	-1	1.42e-07	TCTCTATTTTTTATTATTTAATATATAATAT	LSC	IGS	trnH-GUG-psbA	LSC	IGS	trnH-GUG-psbA
39	45294	F	39	101291	-1	2.73e-12	CAGAACCGTACATGAGATTTTCATCTCATACGGCTCCTC	LSC	intron	ycf3	IRb	IGS	rps12-trnV-GAC
39	45294	F	39	123900	-1	2.73e-12	CAGAACCGTACATGAGATTTTCATCTCATACGGCTCCTC	LSC	intron	ycf3	SSC	intron	ndhA
78	94155	F	78	94173	-1	1.81e-35	CGATATTGATGATAGTGACGATATTGATGCTAGTGACGATATTGATGCTAGTGACGATATTGATGCTAGTGACGATAT	IRb	CDS	ycf2	IRb	CDS	ycf2
60	94155	F	60	94191	-1	9.54e-25	CGATATTGATGATAGTGACGATATTGATGCTAGTGACGATATTGATGCTAGTGACGATAT	IRb	CDS	ycf2	IRb	CDS	ycf2
42	94155	F	42	94209	-1	4.59e-14	CGATATTGATGATAGTGACGATATTGATGCTAGTGACGATAT	IRb	CDS	ycf2	IRb	CDS	ycf2
78	150864	F	78	150882	-1	1.81e-35	CGATATTGATGATAGTGACGATATTGATGCTAGTGACGATATTGATGCTAGTGACGATATTGATGCTAGTGACGATAT	IRa	CDS	ycf2	IRa	CDS	ycf2
60	150864	F	60	150900	-1	9.54e-25	CGATATTGATGATAGTGACGATATTGATGCTAGTGACGATATTGATGCTAGTGACGATAT	IRa	CDS	ycf2	IRa	CDS	ycf2
42	150864	F	42	150918	-1	4.59e-14	CGATATTGATGATAGTGACGATATTGATGCTAGTGACGATAT	IRa	CDS	ycf2	IRa	CDS	ycf2
30	9086	P	30	46821	0	6.11e-09	ACGGAAAGAGAGGGATTCGAACCCTCGGTA	LSC	CDS	trnS-GCU	LSC	CDS	trnS-GGA
39	45294	P	39	143785	-1	2.73e-12	CAGAACCGTACATGAGATTTTCATCTCATACGGCTCCTC	LSC	intron	ycf3	LSC	IGS	trnV-GAC-ros12
78	94155	P	78	150864	-1	1.81e-35	CGATATTGATGATAGTGACGATATTGATGCTAGTGACGATATTGATGCTAGTGACGATATTGATGCTAGTGACGATAT	IRb	CDS	ycf2	IRa	CDS	ycf2
60	94155	P	60	150864	-1	9.54e-25	CGATATTGATGATAGTGACGATATTGATGCTAGTGACGATATTGATGCTAGTGACGATAT	IRb	CDS	ycf2	IRa	CDS	ycf2
42	94155	P	42	150864	-1	4.59e-14	CGATATTGATGATAGTGACGATATTGATGCTAGTGACGATAT	IRb	CDS	ycf2	IRa	CDS	ycf2
78	94173	P	78	150882	-1	1.81e-35	CGATATTGATGCTAGTGACGATATTGATGCTAGTGACGATATTGATGCTAGTGACGATATTGATGCTAGTGACGATAT	IRb	CDS	ycf2	IRa	CDS	ycf2
60	94191	P	60	150900	-1	9.54e-25	CGATATTGATGCTAGTGACGATATTGATGCTAGTGACGATATTGATGCTAGTGACGATAT	IRb	CDS	ycf2	IRa	CDS	ycf2
42	94209	P	42	150918	-1	4.59e-14	CGATATTGATGCTAGTGACGATATTGATGCTAGTGACGATAT	IRb	CDS	ycf2	IRa	CDS	ycf2
V. utile
Length of the 1st repeat (bp)	Starting position of the 1st repeat (bp)	Direction	Length of the 2nd repeat (bp)	Starting position of the 2nd repeat (bp)	Distance between the repeats	Evalue	Repeat sequences	RegionA			RegionB
60	93831	F	60	93849	-1	9.46e-25	CGATATTGATGATAGTGACGATATTGATGCTAGTGACGATATTGATGCTAGTGACGATAT	IRb	CDS	ycf2	IRb	CDS	ycf2
60	150290	F	60	150308	-1	9.46e-25	CGATATTGATGATAGTGACGATATTGATGCTAGTGACGATATTGATGCTAGTGACGATAT	IRa	CDS	ycf2	IRa	CDS	ycf2
39	45028	F	39	123327	0	2.31e-14	CAGAACCGTACATGAGATTTTCATCTCATACGGCTCCTC	LSC	intron	ycf3	SSC	intron	ndhA
42	93831	F	42	93867	-1	4.55e-14	CGATATTGATGATAGTGACGATATTGATGCTAGTGACGATA	IRb	CDS	ycf2	IRb	CDS	ycf2
42	100970	F	42	123325	-1	4.55e-14	TACAGAACCGTACATGAGATTTTCACCTCATACGGCTCCTCG	IRb	IGS	rps12-trnV-GAC	SSC	intron	ndhA
42	150290	F	42	150326	-1	4.55e-14	ATATCGTCACTAGCATCAATATCGTCACTAGCATCAATATCG	IRa	CDS	ycf2	IRa	CDS	ycf2
39	45028	F	39	100972	-1	2.7e-12	CAGAACCGTACATGAGATTTTCATCTCATACGGCTCCTC	LSC	intron	ycf3	IRb	IGS	rps12-trnV-GAC
60	93831	P	60	150290	-1	9.46e-25	CGATATTGATGATAGTGACGATATTGATGCTAGTGACGATATTGATGCTAGTGACGATAT	IRb	CDS	ycf2	IRa	CDS	ycf2
60	93849	P	60	150308	-1	9.46e-25	CGATATTGATGCTAGTGACGATATTGATGCTAGTGACGATATTGATGCTAGTGACGATAT	IRb	CDS	ycf2	IRa	CDS	ycf2
42	93831	P	42	150290	-1	4.55e-14	CGATATTGATGATAGTGACGATATTGATGCTAGTGACGATAT	IRb	CDS	ycf2	IRa	CDS	ycf2
42	93867	P	42	150326	-1	4.55e-14	CGATATTGATGCTAGTGACGATATTGATGCTAGTGACGATAT	IRb	CDS	ycf2	IRa	CDS	ycf2
42	123325	P	42	143187	-1	4.55e-14	TACAGAACCGTACATGAGATTTTCATCTCATACGGCTCCTCG	SSC	intron	ndhA	IRa	IGS	trnV-GAC-rps12
39	45028	P	39	143188	-1	2.7e-12	CAGAACCGTACATGAGATTTTCATCTCATACGGCTCCTC	LSC	intron	ycf3	IRa	IGS	trnV-GAC-rps12
30	9057	P	30	46764	0	6.06e-09	ACGGAAAGAGAGGGATTCGAACCCTCGGTA	LSC	CDS	trnS-GCU	LSC	CDS	trnS-GGA
V. betulifolium
Length of the 1st repeat (bp)	Starting position of the 1st repeat (bp)	Direction	Length of the 2nd repeat (bp)	Starting position of the 2nd repeat (bp)	Distance between the repeats	Evalue	Repeat sequences	RegionA			RegionB
373	29062	F	373	29440	0	1.9e-215	AGAAGAAACGGACTCTTAATACTTGTTTGCTTCTAAGCATCTGGTCTGGGGGTTTTCTAAAAGATTGTAAATCTTTGGATCTAGGATTCAAGGAAAGATTATAATAGTGGAAGGGCTATCAAGACTTCCCGATTCCCTTCTACTACTAATGTAGTGTCTACTGACTGGGTCTTGAATTCCATTGGATAGCCGGATACGAAATCGAATAAAAATAAAAGATGTCATTGCATATTTTACTTGTGTTTAGTCTTTCCCGATTCGAAATCATATAGGAATTTCTTAGAAGTGGATTTGTTGGATTGGTTCATCAATAGTGTTCGGTCAGAATCCCTTTTTGACTCTGCGCCATTGATTCCACTATTATTAATGAGTA	LSC	IGS	trnC-GCA-petN	LSC	IGS	trnC-GCA-petN
61	33765	F	61	33829	0	1.32e-27	AATGGATGCGAGAAAAAAACTTTCATTTTCATTCTCCTATTTTTTTTTTTCAATCTCACGA	LSC	IGS	trnT-GGU-psbD	LSC	IGS	trnT-GGU-psbD
39	45158	F	39	123798	0	2.33e-14	CAGAACCGTACATGAGATTTTCATCTCATACGGCTCCTC	LSC	intron	ycf3	SSC	intron	ndhA
39	45158	F	39	101176	-1	2.72e-12	CAGAACCGTACATGAGATTTTCATCTCATACGGCTCCTC	LSC	intron	ycf3	IRb	IGS	rps12-trnV-GAC
391	62752	F	391	63140	0	2.76e-226	AATCCTCTTTTTCTATAACATAACTTAACTGAAGTTTCTTCAGAACGCTCATTTCAATAATAAAAAAAAAATAAGTAACAAATCGAAATAATAGATTCATCTCATATATCAAACCATTTCGAAATCAAAAATTTTTCTCTTTTTTTTTAAGTCCAATATTTGTTGGAATTTATACTTTCAGATTCAGATAGATCCTATCTTTTAAATTATTTCTTTTCTTATTTCTTCATTCGAATTCGAAGTGGATTCTTAGTCTATTTCTGTATTCTTTCTAGATTCAAAGACTAACCGCGAAATCACAAATCAAAACAGTGAATAGATTCATAGGTTCGATACCTTGTAACAGAACTCATGCGTGAGAGAAATATTAGATTGCATAGAGTCGACGAAT	LSC	IGS	ycf4-cemA	LSC	IGS	ycf4-cemA
60	94041	F	60	94059	-1	9.52e-25	CGATATTGATGATAGTGACGATATTGATGCTAGTGACGATATTGATGCTAGTGACGATAT	IRb	CDS	ycf2	IRb	CDS	ycf2
42	94041	F	42	94077	-1	4.58e-14	CGATATTGATGATAGTGACGATATTGATGCTAGTGACGATAT	IRb	CDS	ycf2	IRb	CDS	ycf2
42	101174	F	42	123796	-1	4.58e-14	TACAGAACCGTACATGAGATTTTCACCTCATACGGCTCCTCG	IRb	IGS	rps12-trnV-GAC	SSC	intron	ndhA
34	110238	F	34	110270	-1	2.43e-09	CATTGTTCAACTCTTTGACAACACGAAAAAACCA	IRb	IGS	rrn4.5-rrn5	IRb	IGS	rrn4.5-rrn5
34	134565	F	34	134597	-1	2.43e-09	TGGTTTTTTCGTGTTGTCAAAGAGTTGAACAATG	IRa	IGS	rrn4.5-rrn5	IRa	IGS	rrn4.5-rrn5
60	150750	F	60	150768	-1	9.52e-25	ATATCGTCACTAGCATCAATATCGTCACTAGCATCAATATCG	IRa	CDS	ycf2	IRa	CDS	ycf2
42	150750	F	42	150786	-1	4.58e-14	ATATCGTCACTAGCATCAATATCGTCACTAGCATCAATATCG	IRa	CDS	ycf2	IRa	CDS	ycf2
60	94041	P	60	150750	-1	9.52e-25	CGATATTGATGATAGTGACGATATTGATGCTAGTGACGATATTGATGCTAGTGACGATAT	IRb	CDS	ycf2	IRa	CDS	ycf2
60	94059	P	60	150768	-1	9.52e-25	CGATATTGATGCTAGTGACGATATTGATGCTAGTGACGATATTGATGCTAGTGACGATAT	IRb	CDS	ycf2	IRa	CDS	ycf2
42	94041	P	42	150750	-1	4.58e-14	CGATATTGATGATAGTGACGATATTGATGCTAGTGACGATAT	IRb	CDS	ycf2	IRa	CDS	ycf2
42	94077	P	42	150786	-1	4.58e-14	CGATATTGATGCTAGTGACGATATTGATGCTAGTGACGATAT	IRb	CDS	ycf2	IRa	CDS	ycf2
42	123796	P	42	143653	-1	4.58e-14	TACAGAACCGTACATGAGATTTTCATCTCATACGGCTCCTCG	SSC	intron	ndhA	IRa	IGS	trnV-GAC-rps12
39	45158	P	39	143654	-1	2.72e-12	CAGAACCGTACATGAGATTTTCATCTCATACGGCTCCTC	LSC	intron	ycf3	IRa	IGS	trnV-GAC-rps12
34	110238	P	34	134565	-1	2.43e-09	CATTGTTCAACTCTTTGACAACACGAAAAAACCA	IRb	IGS	rrn4.5-rrn5	IRa	IGS	rrn4.5-rrn5
34	110270	P	34	134597	-1	2.43e-09	AATAGCCCCAGGGCTATGGAACAAAGGATTATCC	IRb	IGS	trnR-ACG-trnN-GUU	IRa	IGS	rrn4.5-rrn5
30	9054	P	30	46909	0	6.1e-09	ACGGAAAGAGAGGGATTCGAACCCTCGGTA	LSC	CDS	trnS-GCU	LSC	CDS	trnS-GGA
A. moschatellina
Length of the 1st repeat (bp)	Starting position of the 1st repeat (bp)	Direction	Length of the 2nd repeat (bp)	Starting position of the 2nd repeat (bp)	Distance between the repeats	Evalue	Repeat sequences	RegionA			RegionB
61	49381	F	61	49425	0	1.31e-27	AAATCCTCACCAGTCGGAATTTGCTGTTTAGAAAAAGGGACTCTAAATCCTCACCAGTCGG	LSC	IGS	trnL-UAA-trnF-GAA	LSC	IGS	trnL-UAA-trnF-GAA
44	76165	P	44	76165	0	2.25e-17	TTGAAGTAATGAGCCTCCCAATATTGGGAGGCTCATTACTTCAA	LSC	IGS	psbT-psbN	LSC	IGS	psbT-psbN
42	93601	F	42	93619	0	3.59e-16	CGATATTGATGCTAGTGACGATATTGATGCTAGTGACGATAT	IRb	CDS	ycf2	IRb	CDS	ycf2
42	93601	P	42	149917	0	3.59e-16	CGATATTGATGCTAGTGACGATATTGATGCTAGTGACGATAT	IRb	CDS	ycf2	IRa	CDS	ycf2
42	93619	P	42	149935	0	3.59e-16	CGATATTGATGCTAGTGACGATATTGATGCTAGTGACGATAT	IRb	CDS	ycf2	IRa	CDS	ycf2
42	149917	F	42	149935	0	3.59e-16	ATATCGTCACTAGCATCAATATCGTCACTAGCATCAATATCG	IRa	CDS	ycf2	IRa	CDS	ycf2
39	44891	F	39	122892	0	2.3e-14	CAGAACCGTACATGAGATTGTCATCTCATACGGCTCCTC	LSC	intron	ycf3	SSC	intron	ndhA
35	85541	F	35	86316	-1	6.18e-10	TTTTTTTTTAGTGAATGTGTCATAGCTTACTCCTA	LSC	IGS	rpl16-rps19	LSC	CDS	rps19
31	85518	F	31	86294	0	1.51e-09	TAAATGATTTGCAACAAAAGGATTTTTTTTTAGTGAACGTGTCATAGCTTACTCCTA	LSC	IGS	rpl16-rps19	LSC	CDS	rps19
30	8839	P	30	46255	0	6.03e-09	ACGGAAAGAGAGGGATTCGAACCCTCGGTA	LSC	CDS	trnS-GCU	SSC	CDS	trnS-GGA
33	116469	F	33	116491	-1	9.33e-09	ATAGAAGGATATCTATAGAAAGATAGAAGGGTA	SSC	IGS	rpl32-trnL-UAG	SSC	IGS	rpl32-trnL-UAG
T. omeiensis
Length of the 1st repeat (bp)	Starting position of the 1st repeat (bp)	Direction	Length of the 2nd repeat (bp)	Starting position of the 2nd repeat (bp)	Distance between the repeats	Evalue	Repeat sequences	RegionA			RegionB
73	49423	F	73	49467	-1	1.71e-32	GCTGTTTAGAAAAAGGGACTGTAAATCCTTACCAGTCGGAATTCGCTGTTTAGAAAAAGGGACTCTAAATCCT	LSC	IGS	trnL-UAA-trnF-GAA	LSC	IGS	trnL-UAA-trnF-GAA
62	49444	F	62	49488	-1	6.1e-26	TAAATCCTTACCAGTCGGAATTCGCTGTTTAGAAAAAGGGACTCTAAATCCTTACCAGTCGG	LSC	IGS	trnL-UAA-trnF-GAA	LSC	IGS	trnL-UAA-trnF-GAA
44	76422	P	44	76422	0	2.25e-17	TTGAAGTAATGAGCCTCCCAATATTGGGAGGCTCATTACTTCAA	LSC	IGS	psbT-psbN	LSC	IGS	psbT-psbN
39	44929	F	39	123068	0	2.31e-14	CAGAACCGTACATGAGATTGTCATCTCATACGGCTCCTC	LSC	intron	ycf3	SSC	intron	ndhA
35	85757	F	35	86548	-1	6.21e-10	TTTTTTTTTAGTGAATGTGTCATAGCTTACTCCTA	LSC	IGS	rpl16-rpl22	IRb	IGS	rps19-rpl2
35	85757	P	35	157445	-1	6.21e-10	TTTTTTTTTAGTGAATGTGTCATAGCTTACTCCTA	LSC	IGS	rpl16-rpl22	IRa	IGS	rpl2-tenH-GUG
31	85733	F	31	86526	0	1.51e-09	TAAATGATTTGCAACAAAAGGATTTTTTTTT	LSC	IGS	rpl16-rpl22	IRb	IGS	rps19-rpl2
31	85733	P	31	157471	0	1.51e-09	TAAATGATTTGCAACAAAAGGATTTTTTTTT	LSC	IGS	rpl16-rpl22	IRa	IGS	rpl2-tenH-GUG
34	49409	F	34	49497	-1	2.41e-09	ACCAGTCGGAATTTGCTGTTTAGAAAAAGGGACT	LSC	IGS	trnL-UAA-trnF-GAA	LSC	IGS	trnL-UAA-trnF-GAA
30	8917	P	30	46297	0	6.05e-09	ACGGAAAGAGAGGGATTCGAACCCTCGGTA	LSC	CDS	trnS-GCU	SSC	CDS	trnS-GGA
32	131277	F	32	131304	-1	3.63e-08	CATCTACTTTATCTTCTTCTTCATCTACATCT	SSC	CDS	ycf1	SSC	CDS	ycf1
L. fragrantissima var. lancifolia
Length of the 1st repeat (bp)	Starting position of the 1st repeat (bp)	Direction	Length of the 2nd repeat (bp)	Starting position of the 2nd repeat (bp)	Distance between the repeats	Evalue	Repeat sequences	RegionA			RegionB
92	126	F	92	216	0	2.75e-46	ACAATTATAGATAAGTCAGCAAAAAAATTCCAACAGTTTTTCTTTTATTTTATAAGAAGATTCACTATTTTTCTTGAAAGAAAATAGGTAAC	LSC	IGS	(trnH-GUG-psbA)	LSC	IGS	(trnH-GUG-psbA)
48	38299	F	48	132489	-1	1.23e-17	AAAAAAATGCGGATATGGTCGAATGGTAAAATTTCTCTTTGCCAAGGA	LSC	IGS	trnG-UCC	IRa	IGS	trnG-UCC
53	38317	F	53	132507	-1	1.32e-20	TCGAATGGTAAAATTTCTCTTTGCCAAGGAGAAGACGCGGGTTCGATTCCCGC	LSC	IGS	trnG-UCC	IRa	IGS	trnG-UCC
46	44314	F	46	44369	0	1.36e-18	ATTCTATATAAATAATATAAAAAAATATATATTCAATATAATAAAT	LSC	IGS	psaA-ycf3	LSC	IGS	psaA-ycf3
39	45646	F	39	101079	0	2.23e-14	TCCTTCCCTTAGAACCGTACTTGAGAGTTTCCTACCTCA	LSC	intron	ycf3	LSC	IGS	rps12-trnV-GAC
39	45646	F	39	121814	-1	2.61e-12	TCCTTCCCTTAGAACCGTACTTGAGAGTTTCCTACCTCA	LSC	intron	ycf3	SSC	intron	ndhA
81	49229	F	81	49304	-1	2.81e-37	AACAAACGGAGTTGACTGTCGTGTGTTGGTAGAAAGAATCCTTTCCATAGAAACTTCAGAAAGGATAAACCTATAAACATA	LSC	CDS	trnL-UAA	LSC	CDS	trnL-UAA
46	60236	F	46	60740	-1	1.88e-16	CTATGGAGGTGATCCTCAGGAGGATAACCCTGACTATGGAAGTGAT	LSC	gene	accD	LSC	gene	accD
43	60239	F	43	60650	-1	1.13e-14	TGGAGGTGATCCTCAGGAGGATAACCCTGACTATGGAAGTGAT	LSC	gene	accD	LSC	gene	accD
65	60244	F	65	60688	-1	9.67e-28	GTGATCCTCAGGAGGATAACCCTGACTATGGAAGTGATACGGATGGCCCTGACTATGGAAGTGAT	LSC	gene	accD	LSC	gene	accD
38	60244	F	38	60781	-1	1.02e-11	GTGATCCTCAGGAGGATAACCCTGACTATGGAAGTGAT	LSC	gene	accD	LSC	gene	accD
110	60263	F	110	60290	-1	1.32e-54	CCCTGACTATGGAAGTGATACGGATGGCCCTGACTATGGAAGTGATACGGATGGCCCTGACTATGGAAGTGATACGGATGGCCCTGACTATGGAAGTGATACGGATGGCC	LSC	gene	accD	LSC	gene	accD
83	60263	F	83	60317	-1	1.8e-38	CCCTGACTATGGAAGTGATACGGATGGCCCTGACTATGGAAGTGATACGGATGGCCCTGACTATGGAAGTGATACGGATGGCC	LSC	gene	accD	LSC	gene	accD
56	60263	F	56	60344	-1	2.18e-22	CCCTGACTATGGAAGTGATACGGATGGCCCTGACTATGGAAGTGATACGGATGGCC	LSC	gene	accD	LSC	gene	accD
46	60290	F	46	60707	-1	1.88e-16	CCCTGACTATGGAAGTGATACGGATGGCCCTGACTATGGAAGTGAT	LSC	gene	accD	LSC	gene	accD
46	60317	F	46	60707	-1	1.88e-16	CCCTGACTATGGAAGTGATACGGATGGCCCTGACTATGGAAGTGAT	LSC	gene	accD	LSC	gene	accD
48	60344	F	48	60707	-1	1.23e-17	CCCTGACTATGGAAGTGATACGGATGGCCCTGACTATGGAAGTGATCC	LSC	gene	accD	LSC	gene	accD
30	60370	F	30	60706	-1	5.27e-07	GCCCTGACTATGGAAGTGATCCGGATGGCC	LSC	gene	accD	LSC	gene	accD
61	60578	F	61	60611	-1	2.32e-25	TGACTCTGGAAGTAATCCTCAGGAGGATGACCCTGACTCTGGAAGTGATCCTCAGGAGGAT	LSC	gene	accD	LSC	gene	accD
38	60592	F	38	60784	-1	1.02e-11	ATCCTCAGGAGGATGACCCTGACTCTGGAAGTGATCCT	LSC	gene	accD	LSC	gene	accD
32	60607	F	32	60673	-1	3.51e-08	ACCCTGACTCTGGAAGTGATCCTCAGGAGGAT	LSC	gene	accD	LSC	gene	accD
46	60617	F	46	60776	-1	1.88e-16	TGGAAGTGATCCTCAGGAGGATGACCCTGACTCTGGAAGTGATCCT	LSC	gene	accD	LSC	gene	accD
32	60617	F	32	60743	-1	3.51e-08	TGGAAGTGATCCTCAGGAGGATGACCCTGACT	LSC	gene	accD	LSC	gene	accD
55	60640	F	55	60673	-1	8.58e-22	ACCCTGACTCTGGAAGTGATCCTCAGGAGGATAACCCTGACTATGGAAGTGATCC	LSC	gene	accD	LSC	gene	accD
78	60650	F	78	60743	-1	1.73e-35	TGGAAGTGATCCTCAGGAGGATAACCCTGACTATGGAAGTGATCCTCAGGAGGATAACCCTGACTATGGAAGTGATCC	LSC	gene	accD	LSC	gene	accD
46	60650	F	46	60776	-1	1.88e-16	TGGAAGTGATCCTCAGGAGGATAACCCTGACTATGGAAGTGATCCT	LSC	gene	accD	LSC	gene	accD
54	60674	F	54	60734	0	2.08e-23	CCCTGACTATGGAAGTGATCCTCAGGAGGATAACCCTGACTATGGAAGTGATCC	LSC	gene	accD	LSC	gene	accD
55	60734	F	55	60767	-1	8.58e-22	CCCTGACTATGGAAGTGATCCTCAGGAGGATAACCCTGACTATGGAAGTGATCCT	LSC	gene	accD	LSC	gene	accD
46	72543	F	46	125327	-1	1.88e-16	ATTGTTCGAGTAAGTCTTGAATGAGCCCCTTGAAAGCTTGATACAA	LSC	CDS	rpl20	SSC	IGS	rps15-ycf1
58	83533	F	58	83585	-1	1.41e-23	TTTTGAATCCCCAAGACAGCTATTCACCTATTTCCTTTCAGTCTATTTTTCATTTTTA	LSC	IGS	rpl14-rpl16	LSC	IGS	rpl14-rpl16
30	88949	F	30	88975	-1	5.27e-07	ATATATCATAAAGAAATATCATAAAGAAAT	IRb	IGS	trnH-GUG-ycf2	IRb	IGS	trnH-GUG-ycf2
41	88951	F	41	88964	0	1.4e-15	ATATCATAAAGAAATATCATAAAGAAATATCATAAAGAAAT	IRb	IGS	trnH-GUG-ycf2	IRb	IGS	trnH-GUG-ycf2
30	91028	F	30	91052	-1	5.27e-07	TTTGTCTAAGCCACTTCGTTTCTTTTTGTC	IRb	CDS	ycf2	IRb	CDS	ycf2
31	93012	F	31	93030	-1	1.36e-07	GGGGATGGGGTTGTGGACGGGGATGGGGTTG	IRb	CDS	ycf2	IRb	CDS	ycf2
32	95218	F	32	95296	-1	3.51e-08	AAGAGTATGAGCTTCACGAGGATGATGAAGAG	IRb	intron	ycf2	IRb	intron	ycf2
31	99785	F	31	140312	0	1.46e-09	CTGTCTCTTATACACATCTCCGAGCCCACGA	IRb	CDS	rps7	IRa	CDS	rps7
41	101077	F	41	121812	-1	1.72e-13	TACAGAACCGTACATGAGATTTTCATCTCATACGGCTCCTC	IRb	IGS	rps12-trnV-GAC	SSC	intron	ndhI
74	103056	F	74	131035	0	1.89e-35	CTTTTTTCAAGCAGAAGACGGCATACGAGATTTCTGCCTGT	IRb	IGS	trnV-GAC-rrn16	SSC	IGS	ycf1-trnN-GUU
31	103098	F	31	143625	0	1.46e-09	TCGTGGGCTCGGAGATGTGTATAAGAGACAG	IRb	IGS	trnV-GAC-rrn16	IRa	CDS	rps7
61	111566	F	61	111626	0	1.27e-27	ATGTAAATCTGGCATAAAGAAATTCTCAAAAACTATAACTATAACTATATCTATGATTCCA	IRb	IGS	trnN-GUU-ndhF	IRb	IGS	trnN-GUU-ndhF
40	111847	F	40	111897	0	5.58e-15	AACTTGGGTGTTGTTGTGAAGAAATTGTTCCCAAATCAGA	IRb	IGS	trnN-GUU-ndhF	IRb	IGS	trnN-GUU-ndhF
43	127658	F	43	127682	0	8.73e-17	TCAGTTAGATTCTTCATTTCTTGTTCAGTTAGATTCTTCATTT	IRb	CDS	ycf2	IRb	CDS	ycf2
48	128977	F	48	129116	0	8.52e-20	GATTTCTTTGATTCCAATAGATTTTTTTCTTTTTTTATCATGTTTTTC	SSC	CDS	ycf1	SSC	CDS	ycf1
73	129044	F	73	129164	0	7.57e-35	ACCTTCAAATTGAGACTCAATCCTGTTTTTCTAACAAATTTACGGATGAAAGTTAAAAAAATATTAATTTCTG	SSC	CDS	ycf1	SSC	CDS	ycf1
31	131077	F	31	143625	0	1.46e-09	TCGTGGGCTCGGAGATGTGTATAAGAGACAG	SSC	IGS	ycf1-trnN-GUU	IRa	CDS	rps7
40	131504	F	40	131554	0	5.58e-15	TCTGATTTGGGAACAATTTCTTCACAACAACACCCAAGTT	IRa	IGS	ycf1-trnN-GUU	IRa	IGS	ycf1-trnN-GUU
61	131754	F	61	131814	0	1.27e-27	TGGAATCATAGATATAGTTATAGTTATAGTTTTTGAGAATTTCTTTATGCCAGATTTACAT	IRa	IGS	ycf1-trnN-GUU	IRa	IGS	ycf1-trnN-GUU
32	148113	F	32	148191	-1	3.51e-08	CTCTTCATCATCCTCTTGAAGCTCATACTCTT	IRa	CDS	ycf2	IRa	CDS	ycf2
31	150380	F	31	150398	-1	1.36e-07	CAACCCCATCCCCGTCTACAACCCCATCCCC	IRa	CDS	ycf2	IRa	CDS	ycf2
41	154436	F	41	154449	0	1.4e-15	ATTTCTTTATGATATTTCTTTATGATATTTCTTTATGATAT	IRa	IGS	ycf2-trnI-GUG	IRa	IGS	ycf2-trnI-GUG
74	131035	P	74	140311	0	1.89e-35	CTTTTTTCAAGCAGAAGACGGCATACGAGATTTCTGCCTGTCTCGTGGGCTCGGAGATGTGTATAAGAGACAGA	SSC	IGS	ycf1-trnN-GUU	IRa	IGS	rrn16-trnV-GAC
61	111566	P	61	131754	0	1.27e-27	ATGTAAATCTGGCATAAAGAAATTCTCAAAAACTATAACTATAACTATATCTATGATTCCA	IRb	IGS	trnN-GUU-ndhF	IRa	IGS	ycf1-trnN-GUU
61	111626	P	61	131814	0	1.27e-27	ATGTAAATCTGGCATAAAGAAATTCTCAAAAACTATAACTATAACTATATCTATGATTCCA	IRb	IGS	trnN-GUU-ndhF	IRa	IGS	ycf1-trnN-GUU
53	38317	P	53	110881	-1	1.32e-20	TCGAATGGTAAAATTTCTCTTTGCCAAGGAGAAGACGCGGGTTCGATTCCCGC	LSC	IGS	trnG-UCC	IRb	IGS	trnG-UCC
48	38299	P	48	110904	-1	1.23e-17	TCCTTGGCAAAGAGAAATTTTACCATTCGAACATATCCGCATTTTTTT	LSC	IGS	trnG-UCC	IRb	IGS	trnG-UCC
41	88951	P	41	154436	0	1.4e-15	ATATCATAAAGAAATATCATAAAGAAATATCATAAAGAAAT	IRb	IGS	trnI-GUG-ycf2	IRa	IGS	trnI-GUG-ycf2
41	88964	P	41	154449	0	1.4e-15	TTCACCATGTACGAGGATCCCTGTTAAGCATCCATGGCTGA	IRb	IGS	trnI-GUG-ycf2	IRa	IGS	trnI-GUG-ycf2
40	111847	P	40	131504	0	5.58e-15	TCTGATTTGGGAACAATTTCTTCACAACAACACCCAAGTT	IRb	IGStrnN-GUU-ndhF		IRa	IGS	ycf1-trnN-GUU
40	111897	P	40	131554	0	5.58e-15	AACTTGGGTGTTGTTGTGAAGAAATTGTTCCCAAATCAGA	IRb	IGStrnN-GUU-ndhF		IRa	IGS	ycf1-trnN-GUU
39	45646	P	39	142323	0	2.23e-14	GAGGAGCCGTATGAGATGAAAATCTCATGTACGGTTCTG	LSC	intron	ycf3	IRa	IGS	trnV-GAC-rps12
41	121812	P	41	142323	-1	1.72e-13	TACAGAACCGTACATGAGATTTTCACCTCATACGGCTCCTC	SSC	intron	ndhA	IRa	IGS	trnV-GAC-rps12
31	99785	P	31	103098	0	1.46e-09	TCGTGGGCTCGGAGATGTGTATAAGAGACAG	IRb	CDS	rps7	IRb	IGS	trnV-GAC-rps12
31	99785	P	31	131077	0	1.46e-09	TCGTGGGCTCGGAGATGTGTATAAGAGACAG	IRb	CDS	rps7	SSC	IGS	ycf1-trnN-GUU
31	140312	P	31	143625	0	1.46e-09	CTGTCTCTTATACACATCTCCGAGCCCACGA	IRa	IGS	rrn16-trnV-GAC	IRa	CDS	rps7
32	95218	P	32	148113	-1	3.51e-08	CTCTTCATCATCCTCTTGAAGCTCATACTCTT	IRb	intron	ycf2	IRa	intron	ycf2
32	95296	P	32	148191	-1	3.51e-08	CTCTTCATCATCCTCGTGAAGCTCATACTCTT	IRb	intron	ycf2	IRa	intron	ycf2
31	93012	P	31	150380	-1	1.36e-07	CAACCCCATCCCCGTCTACAACCCCATCCCC	IRb	CDS	ycf2	IRa	CDS	ycf2
31	93030	P	31	150398	-1	1.36e-07	CAACCCCATCCCCGTCCACAACCCCATCCCC	IRb	CDS	ycf2	IRa	CDS	ycf2
30	9024	P	30	46923	-1	5.27e-07	ACGGAAAGAGAGGGATTCGAACCCTCGGTA	LSC	CDS	trnS-GCU	LSC	gene	trnS-GGA
30	88949	P	30	154436	-1	5.27e-07	ATTTCTTTATGATATTTCTTTATGATATTT	IRb	IGS	ycf2-trnI-GUG	IRa	IGS	ycf2-trnI-GUG
30	88975	P	30	154462	-1	5.27e-07	ATTTCTTTATGATATTTCTTTATGATATAT	IRb	IGS	ycf2-trnI-GUG	IRa	IGS	ycf2-trnI-GUG
30	91028	P	30	152359	-1	5.27e-07	GACCAAAAGAAACGAAGTGGCTTAGACAAA	IRb	CDS	ycf2	IRa	CDS	ycf2
30	91052	P	30	152383	-1	5.27e-07	GACAAAAAGAAACGAAGTGGCTTAGACAAA	IRb	CDS	ycf2	IRa	CDS	ycf2
L. stephanocarpa
Length of the 1st repeat (bp)	Starting position of the 1st repeat (bp)	Direction	Length of the 2nd repeat (bp)	Starting position of the 2nd repeat (bp)	Distance between the repeats	Evalue	Repeat sequences	RegionA			RegionB
103	121	F	103	222	0	6.58e-53	TTTTATTTCTTTTTTCTCAAGTACAATTATAGATAAGTCAGCAAAAAAATTCCAACAGTTTTTCTTTTATTTTATAAGAAGATTCACTATTTTTCTTGAAAGAAAATAGGTAACTGTTAAA	LSC	IGS	trnH-GUG-psbA	LSC	IGS	trnH-GUG-psbA
121	21780	F	121	21940	0	9.58e-64	TTTTGGTCCTAGTTAAACCGCAGAGACCTGAATTTCCACTGCTATCATAGAATTACTTAGCTTAGGTGCCATATGATTAGGGACCCTATGAGCAGGCCTGACAAAACCCTTGTATGGCTTC	LSC	IGS	rpoC2-rpoC1	LSC	IGS	rpoC2-rpoC1
41	33276	F	41	33314	0	1.4e-15	AATCATTCATTAGATTCGCCATTGTATATAGAATAATAAAT	LSC	IGS	trnE-UUC-trnT-GGU	LSC	IGS	trnE-UUC-trnT-GGU
91	38182	F	91	38272	0	1.1e-45	CTTCTCGGTTATGAAACACATTATAATTCAATACAATATAAGTGCCCAAAATGTAAATAAAGAAAACAAAAAAATGAGAGGGGGGTCAAAC	LSC	IGS	psbX-trnG-UCC	LSC	IGS	psbX-trnG-UCC
48	38509	F	48	132729	-1	1.23e-17	AAAAAAATGCGGATATGGTCGAATGGTAAAATTTCTCTTTGCCAAGGA	LSC	CDS	trnG-UCC	IRa	CDS	trnG-UCC
53	38527	F	53	132747	-1	1.33e-20	TCGAATGGTAAAATTTCTCTTTGCCAAGGAGAAGACGCGGGTTCGATTCCCGC	LSC	CDS	trnG-UCC	IRa	CDS	trnG-UCC
59	44528	F	59	44584	0	2.04e-26	TATATAAATAATATAAAAAAATATATATTCAATATAATAAATAATCAAAGAATCATTAT	LSC	IGS	psaA-ycf3	LSC	IGS	psaA-ycf3
39	45863	F	39	101422	0	2.24e-14	CAGAACCGTACATGAGATTTTCATCTCATACGGCTCCTC	LSC	intron	ycf3	IRb	IGS	rps12-trnV-GAC
39	45863	F	39	122121	-1	2.62e-12	CAGAACCGTACATGAGATTTTCATCTCATACGGCTCCTC	LSC	intron	ycf3	SSC	intron	ndhA
68	52689	F	68	52760	0	7.77e-32	TGGAAAATATACCGGATTGGTCGATTCAACTTGAAATTGTCAAGTCATCCATAACTGTTTAGTCAAAA	LSC	IGS	ndhC-trnV-UAC	LSC	IGS	ndhC-trnV-UAC
36	59892	F	36	59929	0	1.43e-12	CGATCCTGAGGAACATAACCATAACCCTTTCCATGA	LSC	IGS	rbcL-accD	LSC	IGS	rbcL-accD
33	60120	F	33	60321	-1	9.08e-09	TACTATATAAATATTTTCCGAAGGATGACCCTG	LSC	IGS	rbcL-accD	LSC	IGS	rbcL-accD
33	60120	F	33	60454	-1	9.08e-09	TACTATATAAATATTTTCCGAAGGATGACCCTG	LSC	IGS	rbcL-accD	LSC	IGS	rbcL-accD
32	60127	F	32	60638	-1	3.52e-08	TAAATATTTTCCGAAGGATGACCCTGACGCTA	LSC	IGS	rbcL-accD	LSC	IGS	rbcL-accD
134	60258	F	134	60391	0	1.43e-71	TTCGGAGGTGGTCTTAGGGATAGGGATAGGGATAAGGAGAAAGCTGTTGCTATGATTCGCGCTGTACTATATAAATATTTTCCGAAGGGTGACCCTGGCGCTAAAAAAGATCGTGAGAATAAAAACACAGTTTA	LSC	IGS	rbcL-accD	LSC	IGS	rbcL-accD
32	60328	F	32	60638	-1	3.52e-08	TAAATATTTTCCGAAGGGTGACCCTGGCGCTA	LSC	IGS	rbcL-accD	LSC	IGS	rbcL-accD
30	60346	F	30	60656	-1	5.28e-07	TGACCCTGGCGCTAAAAAAGATCGTGAGAA	LSC	IGS	rbcL-accD	LSC	IGS	rbcL-accD
32	60461	F	32	60638	-1	3.52e-08	TAAATATTTTCCGAAGGGTGACCCTGGCGCTA	LSC	IGS	rbcL-accD	LSC	IGS	rbcL-accD
30	60479	F	30	60656	-1	5.28e-07	TGACCCTGGCGCTAAAAAAGATCGTGAGAA	LSC	IGS	rbcL-accD	LSC	gene	accD
38	60754	F	38	61051	-1	1.02e-11	GTGATCCTCAGGAGGATGACTCTGACTCTGGAAGTGAT	LSC	gene	accD	LSC	gene	accD
35	60757	F	35	61021	-1	6.02e-10	ATCCTCAGGAGGATGACTCTGACTCTGGAAGTGAT	LSC	gene	accD	LSC	gene	accD
46	61013	F	46	61046	-1	1.89e-16	TGGAAGTAATCCTCAGGAGGATGACCCTGACTCTGGAAGTGATCCT	LSC	gene	accD	LSC	gene	accD
46	72956	F	46	125638	-1	1.89e-16	ATTGTTCGAGTAAGTCTTGAATGAGCCCCTTGAAAGCTTGATACAA	LSC	CDS	rpl20	SSC	IGS	rps15-ycf1
54	89358	F	54	89371	-1	3.38e-21	ATATCATAAAGAAATATCATAAAGAAATATCATAAAGAAATATCATAAAGAAAT	IRb	IGS	trnH-GUG-ycf2	IRb	IGS	trnH-GUG-ycf2
41	89358	F	41	89384	-1	1.72e-13	ATATCATAAAGAAATATCATAAAGAAATATCATAAAGAAAT	IRb	IGS	trnH-GUG-ycf2	IRb	IGS	trnH-GUG-ycf2
30	91412	F	30	91436	-1	5.28e-07	TTTGTCTAAGCCACTTCGTTTCTTTTTGTC	IRb	CDS	ycf2	IRb	CDS	ycf2
31	93396	F	31	93414	-1	1.36e-07	GGGGATGGGGTTGTGGACGGGGATGGGGTTG	IRb	CDS	ycf2	IRb	CDS	ycf2
32	95602	F	32	95680	-1	3.52e-08	AAGAGTATGAGCTTCACGAGGATGATGAAGAG	IRb	intron	ycf2	IRb	intron	ycf2
41	101420	F	41	122119	-1	1.72e-13	TACAGAACCGTACATGAGATTTTCATCTCATACGGCTCCTC	IRb	IGS	rps12-trnV-GAC	SSC	intron	ndhA
70	111888	F	70	111953	0	4.86e-33	AATATAATTCCTTTCTTTATGTAAATCTGGCATAAAGAAATTCTCAAAAACTCAAAACTATGATTAATAT	IRb	IGS	trnN-GUU-ndhF	IRb	IGS	trnN-GUU-ndhF
35	112189	F	35	112225	0	5.73e-12	TGTTGTTGTGAAGAAATTGTTCCCAAATCAGAAAC	IRb	IGS	trnN-GUU-ndhF	IRb	IGS	trnN-GUU-ndhF
48	129258	F	48	129397	-1	1.23e-17	GATTTCTTTGATTCCAATAGATTTTTTTATTTTTTTATCATGTTTTTC	SSC	CDS	ycf1	SSC	CDS	ycf1
73	129325	F	73	129445	0	7.59e-35	ACCTTCAAATTGAGACTCAATCCTGTTTTTCTAGCAAATTTACGGATGAAAGTTAAAAAAATATTAATTTCTG	SSC	CDS	ycf1	SSC	CDS	ycf1
35	131770	F	35	131806	0	5.73e-12	GTTTCTGATTTGGGAACAATTTCTTCACAACAACA	IRa	IGS	ycf1-trnN-GUU	IRa	IGS	ycf1-trnN-GUU
70	132007	F	70	132072	0	4.86e-33	ATATTAATCATAGTTTTGAGTTTTTGAGAATTTCTTTATGCCAGATTTACATAAAGAAAGGAATTATATT	IRa	IGS	ycf1-trnN-GUU	IRa	IGS	ycf1-trnN-GUU
32	148318	F	32	148396	-1	3.52e-08	CTCTTCATCATCCTCTTGAAGCTCATACTCTT	IRa	intron	ycf2	IRa	intron	ycf2
31	150585	F	31	150603	-1	1.36e-07	CAACCCCATCCCCGTCTACAACCCCATCCCC	IRa	CDS	ycf2	IRa	CDS	ycf2
30	152564	F	30	152588	-1	5.28e-07	GACCAAAAGAAACGAAGTGGCTTAGACAAA	IRa	CDS	ycf2	IRa	CDS	ycf2
54	154605	F	54	154618	-1	3.38e-21	ATTTATTTATGATATTTCTTTATGATATTTCTTTATGATATTTCTTTATGATAT	IRa	IGS	ycf2-trnI-GUG	IRa	IGS	ycf2-trnI-GUG
41	154605	F	41	154631	-1	1.72e-13	ATTTATTTATGATATTTCTTTATGATATTTCTTTATGATAT	IRa	IGS	ycf2-trnI-GUG	IRa	IGS	ycf2-trnI-GUG
30	9015	P	30	47142	-1	5.28e-07	ACGGAAAGAGAGGGATTCGAACCCTCGGTA	LSC	CDS	trnS-GCU	LSC	CDS	trnS-GGA
48	38509	P	48	111253	-1	1.23e-17	AAAAAAATGCGGATATGGTCGAATGGTAAAATTTCTCTTTGCCAAGGA	LSC	CDS	trnG-UCC	IRb	CDS	trnG-UCC
53	38527	P	53	111230	-1	1.33e-20	TCGAATGGTAAAATTTCTCTTTGCCAAGGAGAAGACGCGGGTTCGATTCCCGC	LSC	CDS	trnG-UCC	IRb	CDS	trnG-UCC
39	45863	P	39	142569	0	2.24e-14	CAGAACCGTACATGAGATTTTCATCTCATACGGCTCCTC	LSC	intron	ycf3	IRa	intron	rps12
54	89358	P	54	154605	-1	3.38e-21	ATATCATAAAGAAATATCATAAAGAAATATCATAAAGAAATATCATAAAGAAAT	IRb	IGS	trnI-GUG-ycf2	IRa	IGS	trnI-GUG-ycf2
54	89371	P	54	154618	-1	3.38e-21	ATATCATAAAGAAATATCATAAAGAAATATCATAAAGAAATATCATAAATAAAT	IRb	IGS	trnI-GUG-ycf2	IRa	IGS	trnI-GUG-ycf2
41	89384	P	41	154631	-1	1.72e-13	ATATCATAAAGAAATATCATAAAGAAATATCATAAATAAAT	IRb	IGS	trnI-GUG-ycf2	IRa	IGS	trnI-GUG-ycf2
30	91412	P	30	152564	-1	5.28e-07	TTTGTCTAAGCCACTTCGTTTCTTTTTGTC	IRb	CDS	ycf2	IRa	CDS	ycf2
30	91436	P	30	152588	-1	5.28e-07	TTTTGTCTAAGCCACTTCGTTTCTTTTGGT	IRb	CDS	ycf2	IRa	CDS	ycf2
31	93396	P	31	150585	-1	1.36e-07	GGGGATGGGGTTGTGGACGGGGATGGGGTT	IRb	CDS	ycf2	IRa	CDS	ycf2
31	93414	P	31	150603	-1	1.36e-07	GGGGATGGGGTTGTAGACGGGGATGGGGTTG	IRb	CDS	ycf2	IRa	CDS	ycf2
32	95602	P	32	148318	-1	3.52e-08	AAGAGTATGAGCTTCACGAGGATGATGAAGAG	IRb	intron	ycf2	IRa	intron	ycf2
32	95680	P	32	148396	-1	3.52e-08	ATCTAGTGTGATGTATGGAATATATGACAAAG	IRb	intron	ycf2	IRa	intron	ycf2
70	111888	P	70	132007	0	4.86e-33	AATATAATTCCTTTCTTTATGTAAATCTGGCATAAAGAAATTCTCAAAAACTCAAAACTATGATTAATAT	IRb	IGS	trnN-GUU-ndhF	IRa	IGS	ycf1-trnN-GUU
70	111953	P	70	132072	0	4.86e-33	TAATATAATTCCTTTCTTTATGTAAATCTGGCATAAAGAAATTCTCAAAAACTCAAAACTATGATTAATA	IRb	IGS	trnN-GUU-ndhF	IRa	IGS	ycf1-trnN-GUU
35	112189	P	35	131770	0	5.73e-12	TGTTGTTGTGAAGAAATTGTTCCCAAATCAGAAAC	IRb	IGS	trnN-GUU-ndhF	IRa	IGS	ycf1-trnN-GUU
35	112225	P	35	131806	0	5.73e-12	TGTTGTTGTGAAGAAATTGTTCCCAAATCAGAAAC	IRb	IGS	trnN-GUU-ndhF	IRa	IGS	ycf1-trnN-GUU
41	122119	P	41	142569	-1	1.72e-13	TAGAGTCAAAATCTACCATAAGGTGTCCCGAATTA	SSC	SSC	ndhA intron	IRa	IGS	trnV-GAC-rps12
L. tragophylla
Length of the 1st repeat (bp)	Starting position of the 1st repeat (bp)	Direction	Length of the 2nd repeat (bp)	Starting position of the 2nd repeat (bp)	Distance between the repeats	Evalue	Repeat sequences	RegionA			RegionB
101	21818	F	101	21977	0	1.05e-51	TTTTTTTGGTCCTAGTTAAACCGCAGAGACCTGAATTTTCACTGCTATCATAGAATTACTTAGCTTAGGTGCCATATGATTAGGGACCCTATGAGCAGGCC	LSC	IGS	rpoC2-rpoC1	LSC	IGS	rpoC2-rpoC1
48	38569	F	48	132505	-1	1.23e-17	TGGTAAAATTTCTCTTTGCCAAGGAGAAGACGCGGGTTCGATTCCCGC	LSC	CDS	trnG-UCC	IRa	IGS	ycf1-trnN-GUU
51	44585	F	51	111437	-1	2.04e-19	TAATACCTGTCTCTTATACACATCTCCGAGCCCACGAGACCGTACTAGATC	LSC	IGS	psaA-ycf3	IRb	IGS	rrn5-trnR-ACG
34	44587	F	34	141384	0	2.29e-11	ATACCTGTCTCTTATACACATCTCCGAGCCCACG	LSC	IGS	psaA-ycf3	IRa	IGS	trnV-GAC-rps12
39	45918	F	39	101043	0	2.23e-14	CAGAACCGTACATGAGATTTTCATCTCATACGGCT	LSC	intron	ycf3	IRb	CDS	rps12
39	45918	F	39	121792	-1	2.61e-12	CAGAACCGTACATGAGATTTTCATCTCATACGGCT	LSC	intron	ycf3	SSC	CDS	ndhI
97	53410	F	97	53506	0	2.69e-49	ACTTTAGCTTGTATACAAATATAGATAGAGAGTCTCACTAACCTCTTGATTGTGGACTGGAAAAGAGTAAAATTTATATAGAATTCACCTCCGAAGA	LSC	IGS	ndhC-trnV-UAC	LSC	IGS	ndhC-trnV-UAC
30	59726	F	30	59816	-1	5.27e-07	AAATTGCATATATAAAGAATAGCTTTGTAA	LSC	IGS	rbcL-accD	LSC	IGS	rbcL-accD
46	60648	F	46	60882	-1	1.9e-16	CCCTAGCTATGGAGGTGATCCTCAGGAGGATGACTCTGACTCTGGA	LSC	gene	accD	LSC	gene	accD
203	60654	F	203	61233	-1	2.51e-110	CTATGGAGGTGATCCTCAGGAGGATGACTCTGACTCTGGAGATGATCCTCCGGAGGATGACTCTGACTCTGGAGGTGATCCTCCGGAGGATGGCTCTGACTCTGGAGGTGATCCTCCGGAGGATGACTCTGACTATGGAGGTGATCCTCCGGAGGATGGCTCTGACTATGGAGGTGATCCTCCGGAGGATGACTCTGACTATG	LSC	gene	accD	LSC	gene	accD
185	60672	F	185	61251	0	2.84e-102	GGAGGATGACTCTGACTCTGGAGATGATCCTCCGGAGGATGACTCTGACTCTGGAGGTGATCCTCCGGAGGATGGCTCTGACTCTGGAGGTGATCCTCCGGAGGATGACTCTGACTATGGAGGTGATCCTCCGGAGGATGGCTCTGACTATGGAGGTGATCCTCCGGAGGATGACTCTGACTATG	LSC	gene	accD	LSC	gene	accD
59	60696	F	59	60762	-1	3.63e-24	TGATCCTCCGGAGGATGACTCTGACTCTGGAGGTGATCCTCCGGAGGATGGCTCTGACT	LSC	gene	accD	LSC	gene	accD
59	60696	F	59	61341	-1	3.63e-24	TGATCCTCCGGAGGATGACTCTGACTCTGGAGGTGATCCTCCGGAGGATGGCTCTGACT	LSC	gene	accD	LSC	gene	accD
50	60696	F	50	60729	-1	8.07e-19	TGATCCTCCGGAGGATGACTCTGACTCTGGAGGTGATCCTCCGGAGGATG	LSC	gene	accD	LSC	gene	accD
50	60696	F	50	61242	-1	8.07e-19	TGATCCTCCGGAGGATGACTCTGACTCTGGAGGTGATCCTCCGGAGGATG	LSC	gene	accD	LSC	gene	accD
50	60696	F	50	61308	-1	8.07e-19	TGATCCTCCGGAGGATGACTCTGACTCTGGAGGTGATCCTCCGGAGGATG	LSC	gene	accD	LSC	gene	accD
50	60696	F	50	61407	-1	8.07e-19	TGATCCTCCGGAGGATGACTCTGACTCTGGAGGTGATCCTCCGGAGGATG	LSC	gene	accD	LSC	gene	accD
89	60723	F	89	61368	-1	4.75e-42	TGGAGGTGATCCTCCGGAGGATGGCTCTGACTCTGGAGGTGATCCTCCGGAGGATGACTCTGACTATGGAGGTGATCCTCCGGAGGATG	LSC	gene	accD	LSC	gene	accD
68	60723	F	68	60789	-1	1.6e-29	TGGAGGTGATCCTCCGGAGGATGGCTCTGACTCTGGAGGTGATCCTCCGGAGGATGACTCTGACTATG	LSC	gene	accD	LSC	gene	accD
50	60729	F	50	61275	-1	8.07e-19	TGATCCTCCGGAGGATGGCTCTGACTCTGGAGGTGATCCTCCGGAGGATG	LSC	gene	accD	LSC	gene	accD
65	60756	F	65	61401	-1	9.77e-28	TGGAGGTGATCCTCCGGAGGATGACTCTGACTATGGAGGTGATCCTCCGGAGGATGGCTCTGACT	LSC	gene	accD	LSC	gene	accD
56	60756	F	56	60789	-1	2.21e-22	TGGAGGTGATCCTCCGGAGGATGACTCTGACTATGGAGGTGATCCTCCGGAGGATG	LSC	gene	accD	LSC	gene	accD
56	60756	F	56	61368	-1	2.21e-22	TGGAGGTGATCCTCCGGAGGATGACTCTGACTATGGAGGTGATCCTCCGGAGGATG	LSC	gene	accD	LSC	gene	accD
59	60762	F	59	61275	-1	3.63e-24	TGATCCTCCGGAGGATGACTCTGACTATGGAGGTGATCCTCCGGAGGATGGCTCTGACT	LSC	gene	accD	LSC	gene	accD
74	60780	F	74	61392	-1	4.24e-33	CTCTGACTATGGAGGTGATCCTCCGGAGGATGGCTCTGACTATGGAGGTGATCCTCCGGAGGATGACTCTGACT	LSC	gene	accD	LSC	gene	accD
68	60789	F	68	61302	-1	1.6e-29	TGGAGGTGATCCTCCGGAGGATGGCTCTGACTATGGAGGTGATCCTCCGGAGGATGACTCTGACTATG	LSC	gene	accD	LSC	gene	accD
56	60789	F	56	61335	-1	2.21e-22	TGGAGGTGATCCTCCGGAGGATGGCTCTGACTATGGAGGTGATCCTCCGGAGGATG	LSC	gene	accD	LSC	gene	accD
73	60924	F	73	60978	-1	1.67e-32	TGGAAGTGATACGGATGACTCGGACTCTGGAAGTGATACGGATGACCCCTTCTATGGAAGTGATACGGATGAC	LSC	gene	accD	LSC	gene	accD
46	60951	F	46	61005	0	1.38e-18	TGGAAGTGATACGGATGACCCCTTCTATGGAAGTGATACGGATGAC	LSC	gene	accD	LSC	gene	accD
46	60951	F	46	61032	0	1.38e-18	TGGAAGTGATACGGATGACCCCTTCTATGGAAGTGATACGGATGAC	LSC	gene	accD	LSC	gene	accD
46	60951	F	46	61059	-1	1.9e-16	TGGAAGTGATACGGATGACCCCTTCTATGGAAGTGATACGGATGAC	LSC	gene	accD	LSC	gene	accD
46	60951	F	46	61086	-1	1.9e-16	TGGAAGTGATACGGATGACCCCTTCTATGGAAGTGATACGGATGAC	LSC	gene	accD	LSC	gene	accD
94	61005	F	94	61032	-1	4.9e-45	TGGAAGTGATACGGATGACCCCTTCTATGGAAGTGATACGGATGACCCCTTCTATGGAAGTGATACGGATGACCCCTTCTATGGAAGTGATACG	LSC	gene	accD	LSC	gene	accD
74	61005	F	74	61059	-1	4.24e-33	TGGAAGTGATACGGATGACCCCTTCTATGGAAGTGATACGGATGACCCCTTCTATGGAAGTGATACGGATGACC	LSC	gene	accD	LSC	gene	accD
47	61005	F	47	61086	-1	4.86e-17	TGGAAGTGATACGGATGACCCCTTCTATGGAAGTGATACGGATGACC	LSC	gene	accD	LSC	gene	accD
49	61230	F	49	61428	-1	3.16e-18	TGACTATGGAGGTGATCCTCCGGAGGATGACTCTGACTCTGGAGATGAT	LSC	gene	accD	LSC	gene	accD
50	61242	F	50	61275	-1	8.07e-19	TGATCCTCCGGAGGATGACTCTGACTCTGGAGATGATCCTCCGGAGGATG	LSC	gene	accD	LSC	gene	accD
59	61275	F	59	61341	-1	3.63e-24	TGATCCTCCGGAGGATGACTCTGACTCTGGAGGTGATCCTCCGGAGGATGGCTCTGACT	LSC	gene	accD	LSC	gene	accD
50	61275	F	50	61308	-1	8.07e-19	TGATCCTCCGGAGGATGACTCTGACTCTGGAGGTGATCCTCCGGAGGATG	LSC	gene	accD	LSC	gene	accD
50	61275	F	50	61407	-1	8.07e-19	TGATCCTCCGGAGGATGACTCTGACTCTGGAGGTGATCCTCCGGAGGATG	LSC	gene	accD	LSC	gene	accD
89	61302	F	89	61368	-1	4.75e-42	TGGAGGTGATCCTCCGGAGGATGGCTCTGACTCTGGAGGTGATCCTCCGGAGGATGACTCTGACTATGGAGGTGATCCTCCGGAGGATG	LSC	gene	accD	LSC	gene	accD
65	61335	F	65	61401	-1	9.77e-28	TGGAGGTGATCCTCCGGAGGATGACTCTGACTATGGAGGTGATCCTCCGGAGGATGGCTCTGACT	LSC	gene	accD	LSC	gene	accD
56	61335	F	56	61368	-1	2.21e-22	TGGAGGTGATCCTCCGGAGGATGACTCTGACTATGGAGGTGATCCTCCGGAGGATG	LSC	gene	accD	LSC	gene	accD
74	61359	F	74	61392	-1	4.24e-33	CTCTGACTATGGAGGTGATCCTCCGGAGGATGGCTCTGACTATGGAGGTGATCCTCCGGAGGATGACTCTGACT	LSC	gene	accD	LSC	gene	accD
52	61392	F	52	61425	-1	5.25e-20	CTCTGACTATGGAGGTGATCCTCCGGAGGATGACTCTGACTATGGAGGTGAT	LSC	gene	accD	LSC	gene	accD
31	72178	F	31	72199	-1	1.36e-07	AAATCCAAGCGACCCTTTCTGAAATCCAAGC	LSC	CDS	rps18	LSC	CDS	rps18
30	72183	F	30	72246	-1	5.27e-07	CAAGCGACCCTTTCTGAAATCCAAGCGACC	LSC	CDS	rps18	LSC	intron	rps18
46	73364	F	46	126151	-1	1.88e-16	ATTGTTCGAGTAAGTCTTGAATGAGCCCCTTGAAAGCTTGATACAA	LSC	CDS	rpl20	SSC	IGS	rps15-ycf1
74	91821	F	74	91845	-1	4.2e-33	TTGGTCTAAGCCACTTCGTTTCTTTTGGTCTAAGCCACTTCGTTTCTTTTGGTCTAAGCCACTTCGTTTCTTTT	IRb	CDS	ycf2	IRb	CDS	ycf2
54	91821	F	54	91869	-1	3.37e-21	TTGGTCTAAGCCACTTCGTTTCTTTTGGTCTAAGCCACTTCGTTTCTTTTGGTC	IRb	CDS	ycf2	IRb	CDS	ycf2
31	91824	F	31	91896	-1	1.36e-07	GTCTAAGCCACTTCGTTTCTTTTGGTCTAAG	IRb	CDS	ycf2	IRb	CDS	ycf2
31	91848	F	31	91896	-1	1.36e-07	GTCTAAGCCACTTCGTTTCTTTTGGTCTAAG	IRb	CDS	ycf2	IRb	CDS	ycf2
46	91904	F	46	91928	0	1.36e-18	CACTTCGTTTCTTTTGGTCCAAGTCACTTCGTTTCTTTTGGTCCAA	IRb	CDS	ycf2	IRb	CDS	ycf2
39	93824	F	39	93860	-1	2.61e-12	GGGTTGTGGACGGGGATGGGGTTGGGAACGGGGATTGGG	IRb	CDS	ycf2	IRb	CDS	ycf2
41	101871	F	41	122620	-1	1.72e-13	TACAGAATCCGTACATGAGATTTTCATCTCATACGGCTCCT	IRb	IGS	rps12-trnV-GAC	SSC	intron	ndhA
30	102814	F	30	131861	0	5.85e-09	CCGTGGGCTCGGAGATGTGTATAAGAGACA	IRb	IGS	rps12-trnV-GAC	SSC	IGS	ycf1-trnN-GUU
30	102814	F	30	132759	0	5.85e-09	CCGTGGGCTCGGAGATGTGTATAAGAGACA	IRb	IGS	rps12-trnV-GAC	IRa	IGS	ycf1-trnN-GUU
30	112273	F	30	142218	0	5.85e-09	TCTGTCTCTTATACACATCTCCGAGCCCAC	IRb	IGS	trnN-GUU-ndhF	IRa	IGS	trnV-GAC-rps12
64	129858	F	64	129975	-1	3.81e-27	CCAATCCTGTTTTTCTAGCAAATTTACGGATGAAAGTTAAAAAAATATTAATTTCTGTTGAAAA	SSC	CDS	ycf1	SSC	CDS	ycf1
47	131850	F	47	132748	0	3.41e-19	ATAGTACGGTCTCGTGGGCTCGGAGATGTGTATAAGAGACAGATATT	SSC	IGS	ycf1-trnN-GUU	IRa	IGS	ycf1-trnN-GUU
39	151163	F	39	151199	-1	2.61e-12	GCCCAATCCCCGTTCCCAACCCCATCCCCGTCTACAACC	IRa	CDS	ycf2	IRa	CDS	ycf2
46	153088	F	46	153112	0	1.36e-18	GTTGGACCAAAAGAAACGAAGTGACTTGGACCAAAAGAAACGAAGT	IRa	CDS	ycf2	IRa	CDS	ycf2
31	153135	F	31	153207	-1	1.36e-07	AATTCTTGCTCCCATTGGACCATTTGTATCT	IRa	CDS	ycf2	IRa	CDS	ycf2
54	153139	F	54	153187	-1	3.37e-21	GGACCAAAAGAAACGAAGTGGCTTAGACAAAAAGAAACGAAGTGGCTTAGACCA	IRa	CDS	ycf2	IRa	CDS	ycf2
74	153143	F	74	153167	-1	4.2e-33	CAAAAGAAACGAAGTGGCTTAGACAAAAAGAAACGAAGTGGCTTAGACCAAAAGAAACGAAGTGGCTTAGACCA	IRa	CDS	ycf2	IRa	CDS	ycf2
50	153167	F	50	153191	0	5.32e-21	AAAAAGAAACGAAGTGGCTTAGACCAAAAGAAACGAAGTGGCTTAGACCA	IRa	CDS	ycf2	IRa	CDS	ycf2
30	9030	P	30	47207	-1	5.27e-07	ACGGAAAGAGAGGGATTCGAACCCTCGGTA	LSC	CDS	trnS-GCU	LSC	CDS	trnS-GGA
48	38569	P	48	110849	-1	1.23e-17	TGGTAAAATTTCTCTTTGCCAAGGAGAAGACGCGGGTTCGATTCCCGC	LSC	CDS	trnG-UCC	IRb	IGS	rrn23-rrn4.5
49	44583	P	49	131020	-1	3.13e-18	ATTAATACCTGTCTCTTATACACATCTCCGAGCCCACGAGACCGTACTA	LSC	IGS	psaA-ycf3	SSC	CDS	ycf1
51	44585	P	51	131914	-1	2.04e-19	TAATACCTGTCTCTTATACACATCTCCGAGCCCACGAGACCGTACTAGATC	LSC	IGS	psaA-ycf3	SSC	CDS	ycf1
34	44587	P	34	101984	0	2.29e-11	ATACCTGTCTCTTATACACATCTCCGAGCCCACG	LSC	IGS	psaA-ycf3	SSC	CDS	ycf1
39	45918	P	39	142320	0	2.23e-14	CAGAACCGTACATGAGATTTTCATCTCATACGGCTCCTC	LSC	intron	ycf3	IRa	IGS	trnV-GAC-rps12
74	90991	P	74	152313	-1	4.2e-33	AACAAAAATCCATTTTTGGATTTATTTCATCTATTCCATGACCGGAACAGGGGAGGATACACGTTACACCACGA	IRb	CDS	ycf2	IRa	CDS	ycf2
54	90991	P	54	152309	-1	3.37e-21	AACAAAAATCCATTTTTGGATTTATTTCATCTATTCCATGACCGGAACAGGGGA	IRb	CDS	ycf2	IRa	CDS	ycf2
31	90994	P	31	152305	-1	1.36e-07	AAAAATCCATTTTTGGATTTATTTCATCTAT	IRb	CDS	ycf2	IRa	CDS	ycf2
74	91015	P	74	152337	-1	4.2e-33	TTTCATCTATTCCATGACCGGAACAGGGGAGGATACACGTTACACCACGATTTTGAATCAGAAGAGAGATTTCC	IRb	CDS	ycf2	IRa	CDS	ycf2
31	91018	P	31	152305	-1	1.36e-07	TCATCTATTCCATGACCGGAACAGGGGAGGA	IRb	CDS	ycf2	IRa	CDS	ycf2
54	91039	P	54	152357	-1	3.37e-21	AGGGGAGGATACACGTTACACCACGATTTTGAATCAGAAGAGAGATTTCCAGAA	IRb	CDS	ycf2	IRa	CDS	ycf2
31	91066	P	31	152353	-1	1.36e-07	TTTGAATCAGAAGAGAGATTTCCAGAAATGG	IRb	CDS	ycf2	IRa	CDS	ycf2
31	91066	P	31	152377	-1	1.36e-07	TTTGAATCAGAAGAGAGATTTCCAGAAATGG	IRb	CDS	ycf2	IRa	CDS	ycf2
46	91074	P	46	152258	0	1.36e-18	AGAAGAGAGATTTCCAGAAATGGCAGATTTATTTACTCTATCAATA	IRb	CDS	ycf2	IRa	CDS	ycf2
46	91098	P	46	152282	0	1.36e-18	AGATTTATTTACTCTATCAATAACCGAGCCGGATCTGGTGTATCAT	IRb	CDS	ycf2	IRa	CDS	ycf2
39	92994	P	39	150333	-1	2.61e-12	AACATATATGCCATGGTTCTTTACTTCGACAGGGTACAA	IRb	CDS	ycf2	IRa	CDS	ycf2
39	93030	P	39	150369	-1	2.61e-12	CAAATATCTAAATTTGATATTGTTAGATATTTTTTCAGA	IRb	CDS	ycf2	IRa	CDS	ycf2
30	101984	P	30	111443	0	5.85e-09	AAGAGTAACTAGGACCAATTTCGTCACGTT	IRb	IGS	rps12-trnV-GAC	SSC	CDS	ycf1
47	111437	P	47	131020	0	3.41e-19	CTTCACACCTCGGAACGCACCTTTTTTATAGAGAGAAAGGCGCTTTC	IRb	IGS	rrn5-trnR-ACG	SSC	CDS	ycf1
41	121790	P	41	142320	-1	1.72e-13	CGGCCGCGGAAACGCCCTGATGTGATCAATTTTTCGTAGGG	SSC	CDS	ndhI	IRa	IGS	trnV-GAC-rps12
30	131031	P	30	141388	0	5.85e-09	GACTGATAACCCTTTCATTAATAAAATGTG	SSC	CDS	ycf1	IRa	IGS	trnV-GAC-rps12
30	131929	P	30	141388	0	5.85e-09	GACTGATAACCCTTTCATTAATAAAATGTG	IRa	IGS	ycf1-trnN-GUU	IRa	IGS	trnV-GAC-rps12
L. japonica
Length of the 1st repeat (bp)	Starting position of the 1st repeat (bp)	Direction	Length of the 2nd repeat (bp)	Starting position of the 2nd repeat (bp)	Distance between the repeats	Evalue	Repeat sequences	RegionA			RegionB
33	38297	F	33	132727	-1	9.08e-09	AAATTTCTCTTTGCCAAGGAGAAGACGCGGGTT	LSC	CDS	trnG-UCC	IRa	CDS	trnG-UCC
39	45632	F	39	101383	0	2.24e-14	CAGAACCGTACATGAGATTTTCATCTCATACGGCTCCTC	LSC	intron	trnG-UCC	IRb	IGS	rps12-trnV-GAC
39	45632	F	39	122059	-1	2.62e-12	CAGAACCGTACATGAGATTTTCATCTCATACGGCTCCTC	LSC	intron	trnG-UCC	SSC	intron	ndhA
63	59573	F	63	59618	0	7.95e-29	GACTCTGAAAGCGATCCTGAGGAGGGTAACGATAACCCGTTCCATGACTCTGAAAGCGATCCT	LSC	IGS	rbcL-accD	LSC	IGS	rbcL-accD
30	59934	F	30	59958	-1	5.28e-07	TTAGGGATAGGGGGAAGGATAGGGATAGGG	LSC	IGS	rbcL-accD	LSC	IGS	rbcL-accD
51	59982	F	51	60006	0	1.33e-21	ATAGGGGGAAGAATAGGGAGAAGCATAGGGGGAAGAATAGGGAGAAGCATA	LSC	IGS	rbcL-accD	LSC	IGS	rbcL-accD
41	60444	F	41	60975	-1	1.72e-13	AGGATGCCCCTAGCTATGGGGGTGATCCTCAGGAGGATGAC	LSC	gene	accD	LSC	gene	accD
31	60457	F	31	60955	-1	1.36e-07	CTATGGGGGTGATCCTCAGGAGGATGACTCT	LSC	gene	accD	LSC	gene	accD
32	60464	F	32	61028	-1	3.52e-08	GGTGATCCTCAGGAGGATGACTCTGACTCTGG	LSC	gene	accD	LSC	gene	accD
69	60486	F	69	60531	0	1.94e-32	CTGACTCTGGGGGTGATACGGACGATGGAAGTGATACGGACGGCCCTGACTCTGGGGGTGATACGGACG	LSC	gene	accD	LSC	gene	accD
42	60486	F	42	60603	-1	4.41e-14	CTGACTCTGGGGGTGATACGGACGATGGAAGTGATACGGACG	LSC	gene	accD	LSC	gene	accD
57	60516	F	57	60588	-1	5.57e-23	GTGATACGGACGGCCCTGACTCTGGGGGTGATACGGACGATGGAAGTGATACGGACG	LSC	gene	accD	LSC	gene	accD
39	60561	F	39	60588	0	2.24e-14	GTGATACGGACGGCCCTGACTCTGGGGGTGATACGGACG	LSC	gene	accD	LSC	gene	accD
56	60657	F	56	60711	-1	2.19e-22	CGGATGGCCCTGACTATGGAAGTGATCCGAATGGCCACTTCTATGAAAGTGATCCG	LSC	gene	accD	LSC	gene	accD
50	60670	F	50	60751	0	5.34e-21	CTATGGAAGTGATCCGAATGGCCACTTCTATGAAAGTGATCCGGATGGCC	LSC	gene	accD	LSC	gene	accD
39	60676	F	39	60784	-1	2.62e-12	AAGTGATCCGAATGGCCACTTCTATGAAAGTGATCCGGA	LSC	gene	accD	LSC	gene	accD
43	60724	F	43	60751	-1	1.13e-14	CTATGGAAGTGATCCGAATGGCCACTTCTATGGAAGTGATCCG	LSC	gene	accD	LSC	gene	accD
39	60757	F	39	60784	-1	2.62e-12	AAGTGATCCGAATGGCCACTTCTATGAAAGTGATCCGGA	LSC	gene	accD	LSC	gene	accD
50	60955	F	50	60988	-1	8e-19	CTATGGGGGTGATCCTCAGGAGGATGACCCTAGCTATGGGGGTGATCCTC	LSC	gene	accD	LSC	gene	accD
77	71747	F	77	71768	-1	6.84e-35	AAATCCAAGCGACCCTTTCTGAAATCCAAGCGACCCTTTCTGAAATCCAAGCGACCCTTTCGGAAATCCAAGCGACC	LSC	intron	rps18	LSC	intron	rps18
40	71747	F	40	71789	-1	6.71e-13	AAATCCAAGCGACCCTTTCTGAAATCCAAGCGACCCTTTC	LSC	intron	rps18	LSC	intron	rps18
35	71747	F	35	71810	-1	6.02e-10	AAATCCAAGCGACCCTTTCTGAAATCCAAGCGACC	LSC	intron	rps18	LSC	intron	rps18
36	71767	F	36	71809	-1	1.55e-10	GAAATCCAAGCGACCCTTTCTGAAATCCAAGCGACC	LSC	intron	rps18	LSC	intron	rps18
42	71788	F	42	71809	-1	4.41e-14	GAAATCCAAGCGACCCTTTCGGAAATCCAAGCGACCCTTTCG	LSC	intron	rps18	LSC	intron	rps18
51	72932	F	51	125599	-1	2.04e-19	ATTGTTCGAGTAAGTCTTGAATGAGCCCCTTGAAAGCTTGATACAAAGGAA	LSC	CDS	rpl20	SSC	IGS	rps15-ycf1
34	83927	F	34	83944	-1	2.34e-09	TTTCCTTTCAGTCTATTTTTCCTTTCAGTCTATT	LSC	IGS	rpl14-rpl16	LSC	IGS	rpl14-rpl16
30	91355	F	30	91379	-1	5.28e-07	TTTGTCTAAGCCACTTCGTTTCTTTTTGTC	IRb	CDS	ycf2	IRb	CDS	ycf2
46	93339	F	46	93375	-1	1.89e-16	GGGGATGGGGTTGTAGACGGGGATGGGGTTGGGAACGGGGATTGGG	IRb	CDS	ycf2	IRb	CDS	ycf2
32	95563	F	32	95641	-1	3.52e-08	AAGAGTATGAGCTTCACGAGGATGATGAAGAG	IRb	intron	ycf2	IRb	intron	ycf2
41	101381	F	41	122057	-1	1.72e-13	TACAGAACCGTACATGAGATTTTCATCTCATACGGCTCCTC	IRb	IGS	rps12-trnV-GAC	IRb	intron	ndhA
32	148263	F	32	148341	-1	3.52e-08	CTCTTCATCATCCTCTTGAAGCTCATACTCTT	IRa	intron	ycf2	IRa	intron	ycf2
46	150515	F	46	150551	-1	1.89e-16	CCCAATCCCCGTTCCCAACCCCATCCCCGTCTACAACCCAATCCCC	IRa	intron	ycf2	IRa	intron	ycf2
30	152527	F	30	152551	-1	5.28e-07	GACCAAAAGAAACGAAGTGGCTTAGACAAA	IRa	CDS	ycf2	IRa	CDS	ycf2
30	9000	P	30	46913	-1	5.28e-07	ACGGAAAGAGAGGGATTCGAACCCTCGGTACGAAT	LSC	CDS	trnS-GCU	LSC	CDS	trnS-GGU
33	38297	P	33	111176	-1	9.08e-09	AAATTTCTCTTTGCCAAGGAGAAGACGCGGGTT	LSC	CDS	trnG-UCC	IRb	CDS	trnG-UCC
39	45632	P	39	142514	0	2.24e-14	CAGAACCGTACATGAGATTTTCATCTCATACGGCTCCTC	LSC	intron	ycf3	IRa	IGS	trnV-GAC-rps12
30	91355	P	30	152527	-1	5.28e-07	TTTGTCTAAGCCACTTCGTTTCTTTTTGTC	IRb	CDS	ycf2	IRa	CDS	ycf2
30	91379	P	30	152551	-1	5.28e-07	TTTGTCTAAGCCACTTCGTTTCTTTTGGTC	IRb	CDS	ycf2	IRa	CDS	ycf2
46	93339	P	46	150515	-1	1.89e-16	GGGGATGGGGTTGTAGACGGGGATGGGGTTGGGAACGGGGATTGGG	IRb	CDS	ycf2	IRa	CDS	ycf2
46	93375	P	46	150551	-1	1.89e-16	GGGGATTGGGTTGTAGACGGGGATGGGGTTGGGAACGGGGATTGGG	IRb	CDS	ycf2	IRa	CDS	ycf2
32	95563	P	32	148263	-1	3.52e-08	AAGAGTATGAGCTTCACGAGGATGATGAAGAG	IRb	intron	ycf2	IRa	intron	ycf2
32	95641	P	32	148341	-1	3.52e-08	AAGAGTATGAGCTTCAAGAGGATGATGAAGAG	IRb	intron	ycf2	IRa	intron	ycf2
41	122057	P	41	142514	-1	1.72e-13	TACAGAACCGTACATGAGATTTTCACCTCATACGGCTCCTC	IRb	intron	ndhA	IRa	IGS	trnV-GAC-rps12
K. amabilis
Length of the 1st repeat (bp)	Starting position of the 1st repeat (bp)	Direction	Length of the 2nd repeat (bp)	Starting position of the 2nd repeat (bp)	Distance between the repeats	Evalue	Repeat sequences	RegionA			RegionB
296	32052	F	296	32359	0	4.27e-169	TTTGAGTTTGGGTTTTGTTCGTTCTTCGACGGGCCCTAAAAAAAAAATAGAAAAAAAATAGGAAGGAAAAATGATTTATTCCCCTGCTACTTGCTAAGCTAAAAAAGGGGTGGAATCTTTGATTGATCTTTATTTTTCTTTTACCCCCCTTCCTTAACGCTCTCAATAATTGTCCTATTCTACATATGTCTTTCTCCTACCAATCAGTATTATTTGAAATAATGAAAATTCCCCTATTTGTTTGATGAGAAGTGCGAAATGCCAAAGGAAAGAAAAAAGAACCCCCTTGGGAATGA	LSC	IGS	psbM-trnD-GUC	LSC	IGS	psbM-trnD-GUC
226	29451	F	226	29785	0	5.95e-127	TACGCATCTGATCTGGGGGTTTTCTAAAATAGAAAAGATTGTAAATCTTTGGATCTAGGATTCAAGGAAAGATTCTAATGGGGAAGGGTTATCAAGACTTCTCCATTCCTTTCTACTGCTAATCTTTCTACTACTAATGTAGTGTCTACTGACTGGGTCTTGAATTCCATTGGATAACCGGATAGGAAATCAAATTCCATTTATTCCTACATGTTCCATTAGTAAG	LSC	IGS	trnC-GCA-petN	LSC	IGS	trnC-GCA-petN
185	7098	F	185	7278	0	2.88e-102	AATTCATAAATATCTTCGGTTGCTGATTAACGGCCATCTACTCCCCGAATTCAATGAGAATGATGATTCATCAATCTAAAAAAGATCTCTTTTTAACGTTAAGATTACTAATTGGGATACCCCATTTAAGTTTAAGGGACAGGGAAAAAGAGATAGGGAAAATAGGCCCCTTCGCATTTTGATTC	LSC.IGS	IGS	rsp16-trnQ	LSC.IGS	IGS	rsp16-trnQ
180	59488	F	180	60778	0	2.95e-99	CCTTATAGGTATAATTCAAATTAGGTATAATTCAAATGAACAGGAATTAAGTCTTAATTAGATAGTTTATACTTTTAGTAAAGTGCTAACCCAGATTAAAGATTTTCTTTTTTTTTTCAATATTTGATTGACTGTCAGAATTTATTATCATAAACTTCTATAATAGATATCTAATTACAT	LSC	IGS	rbcl-accD	LSC	IGS	rbcl-accD
173	1	F	173	173	0	4.83e-95	GACGGGAATTGAACCCGCGCATGGTGGATTCACAATCCACTGCCTTGATCCACTTGGCTACATCCGCCCCCTACTAGTATTTTTATTACTAAAAAAATTTAGTATTTTTCTTTAAAGAAAATATGTAAGTCAATGTGAAATAAAAAGGAGCAATAATCCCCTCTTGATAGAAC	LSC	IGS	trnH-GUG-psbA	LSC	IGS	trnH-GUG-psbA
172	73139	F	172	73310	0	1.93e-94	CTCGTATTTTATCTTCGTTACCCTTTCTTAATAATGAGAAACGAGTTAAAAATAAGGAGAAAGGATTTCAAAAAAATAAGAAACGATTTCAAAATAATAAGAAACGATTTCAAAATAATCCGAAACGATTTCAAAAAAATCCGAAACAATTTCAAAATAATGAGAAACGATT	LSC	CDS	rsp18	LSC	CDS	rsp18
167	133499	F	167	133683	0	1.98e-91	ATAACCGTCAATACCTCGGTGTAGGTCCGGGCTAATCCTTTGTTCCATAGCCCTGGGACTATTTACAACTATCCAAAGCTTTTGGTCCGCTATCCCGATCATGATTTTCCTACCCCCACAGGGAAAGGTCCGTCCCTGTGGGGGTAGGAAGGATTCGAACCCCCGAC	IRa	IGS	trnN-GUU-trnG-UCC	IRa	IGS	trnN-GUU-trnG-UCC
167	113162	F	167	113346	-1	9.91e-89	TGTCGGGGGTTCGAATCCTTCCTACCCCCACAGGGACGGACCTTTCCCTGTGGGGGTAGGAAAATCATGATCGGGATAGCGGACCAAAAGCTTTGGATAGTTGTAAATAGTCCCAGGGCTATGGAACAAAGGATTAGCCCGGACCTACACCGAGGTATTGACGGTTA	IRb	IGS	trnR-ACG-trnN-GUU	IRb	IGS	trnR-ACG-trnN-GUU
153	112503	F	153	112656	0	5.31e-83	CACACCAATCCATCCCGAACTTGGTGGTTAAACTCTATTGCGGTGACGATACTGTAGGGGAGGTCCTGCGGAAAAATAGCTCGACGCCAGAAAGAAAAAAAAACGAAAAAGAAAAAGGTTGTCTTAAAATGGCTGGGGAGAGGAGAGGTTCCT	IRb	CDS	rrn5	IRb	IGS	rrn5-trnR-ACG
143	69287	F	143	69430	0	5.57e-77	TTCCCCATTGTGCCGAGGGCGTTTTTAGAGTCTACCAATTCAGTATATTCTGAATATATAGACCAACTCATTATATGAGTTCTATATTTATATAGAATATATCTTCTATTTCTGTCAAGTATGAGTTTCGGGCTAGAAACTGA	LSC	IGS	psbE-petL	LSC	IGS	psbE-petL
125	133558	F	125	133935	0	3.83e-66	CTATTTACAACTATCCAAAGCTTTTGGTCCGCTATCCCGATCATGATTTTCCTACCCCCACAGGGAAAGGTCCGTCCCTGTGGGGGTAGGAAGGATTCGAACCCCCGACCTTCCCAAAAGGGAAG	IRb	IGS	trnN-GUU-trnG-UCC	IRb	IGS	trnN-GUU-trnG-UCC
108	97912	F	108	98033	0	6.57e-56	AGGGATTCAGTGGAACAGAATTGACTGGGTGGTAGGGCCGTGGAAACGCTTGGTATGGATGGTATGAACTGCCTAAACAAGAATTCTTGAACAGCGAACAACCAGTTC	IRb	IGS	ycf2-trnL-CAA	IRb	IGS	ycf2-trnL-CAA
108	112969	F	108	113162	0	6.57e-56	GGTCGGGGGTTCGAATCCTTCCTACCCCCACAGGGACGGACCTTTCCCTGTGGGGGTAGGAAAATCATGATCGGGATAGCGGACCAAAAGCTTTGGATAGTTGTAAATACT	IRb	IGS	trnR-ACG-trnN-GUU	IRb	IGS	trnR-ACG-trnN-GUU
108	133742	F	108	133935	0	6.57e-56	TATTTACAACTATCCAAAGCTTTTGGTCCGCTATCCCGATCATGATTTTCCTACCCCCACAGGGAAAGGTCCGTCCCTGTGGGGGTAGGAAGGATTCGAACCCCCGAC	IRb	IGS	trnN-GUU-trnG-UCC	IRb	IGS	trnN-GUU-trnG-UCC
108	148871	F	108	148992	0	6.57e-56	GTTTCCACGGCCCTACCACCCAGTCAATTCTGTTCCACTGAATCCCTCTTTCATGGTCACATATCTTTCCGGCTAAGGAATGGGAAATCTTTCTCCTGTTCCATGAAT	IRa	IGS	trnL-CAA-ycf2	IRa	IGS	trnL-CAA-ycf2
111	112966	F	111	113343	-1	3.42e-55	AAGGTCGGGGGTTCGAATCCTTCCTACCCCCACAGGGACGGACCTTTCCCTGTGGGGGTAGGAAAATCATGATCGGGATAGCGGACCAAAAGCTTTGGATAGTTGTAAATA	IRb	IGS	trnR-ACG-trnN-GUU	IRb	IGS	trnR-ACG-trnN-GUU
101	59567	F	101	59671	0	1.08e-51	AAGTGCTAACCCAGATTAAAGATTTTCTTTTTTTTTTCAATATTTGATTGACTGTCAGAATTTATTATCATAAACTTCTATAATAGATATCTAATTACATA	LSC	IGS	rbcL-accD	LSC	IGS	rbcL-accD
98	113231	F	98	113415	0	6.89e-50	TCGGGATAGCGGACCAAAAGCTTTGGATAGTTGTAAATAGTCCCAGGGCTATGGAACAAAGGATTAGCCCGGACCTACACCGAGGTATTGACGGTTAT	IRb	IGS	trnR-ACG-trnN-GUU	IRb	IGS	trnR-ACG-trnN-GUU
94	112821	F	94	113085	0	1.76e-47	CTCCCGGGAACAGATCCAGTGGAGACGGGGCGGGCCTGTAGCTCAGAGGATTAGAGCACGTGGCTACGAACCACGGTGTCGGGGGTTCGAATCC	IRb	IGS	rrn5-trnN-GUU	IRb	IGS	trnR-ACG-trnN-GUU
94	133833	F	94	134097	0	1.76e-47	GGATTCGAACCCCCGACACCGTGGTTCGTAGCCACGTGCTCTAATCCTCTGAGCTACAGGCCCGCCCCGTCTCCACTGGATCTGTTCCCGGGAG	SSC	IGS	trnN-GUU-trnG-UCC	IRa	gene	trnR-ACG
90	134196	F	90	134349	0	4.52e-45	TCAAAAAAAGGAACCTCTCCTCTCCCCAGCCATTTTAAGACAACCTTTTTCTTTTTCGTTTTTTTTTCTTTCTGGCGTCGAGCTATTTTT	IRa	IGS	trnR-rrn5	IRa	IGS	trnR-rrn5
91	92644	F	91	92665	-1	3.08e-43	ATCAATTTCAAGTAGTGTTCGATCAATTTCAAGTAGTGTTCGATCGATTTCAAGTAGTGTTCGATCGATTTCAAGTAGTGTTCGATCGATT	LSC	CDS	ycf2	LSC	CDS	ycf2
86	154256	F	86	154277	-1	2.98e-40	AATCGATCGAACACTACTTGAAATCGATCGAACACTACTTGAAATCGATCGAACACTACTTGAAATTGATCGAACACTACTTGAAA	LSC	CDS	ycf2	LSC	CDS	ycf2
73	72876	F	73	72897	0	7.76e-35	AAATCCAAGCAACCCTTTCTGAAATCCAAGCAACCCTTTCTGAAATCCAAGCAACCCTTTCTGAAATCCAAGC	LSC	CDS	rps18	LSC	CDS	rps18
73	127682	F	73	127760	0	7.76e-35	AACTGGGATGTAAGGCAGGGCATATGTTCCGCTGTTTTGTTTACTTTCATAGACTCTATATGGTAGAGAATAT	SSC	IGS	rsp15-ycf2	SSC	IGS	rsp15-ycf2
72	72164	F	72	72232	0	3.1e-34	AATGGCGGTAGAATAAAAAATAAAGTGGGTCTAGGTCAAGAGTATTATAGTATTATATAAGATACTTAAATG	LSC	IGS	psaJ-rpl33	LSC	IGS	psaJ-rpl33
72	90602	F	72	90640	-1	6.7e-32	ATTTTCATTCTCATAAATTCATATAAGAGAACAATGTTATTTTCATTCTTATAAATTCATATAAGAGAACAA	IRb	IGS	trnH-GUG-ycf2	IRb	IGS	trnH-GUG-ycf2
72	149677	F	72	149701	-1	6.7e-32	ATACTCTTCCTTAGCCTCTCCAGGATACTCTTCCTTAGCCTCTCCAGGATACTCTTCCTTAGCCTCTCCAGG	IRb	intron	ycf2	IRb	intron	ycf2
72	156300	F	72	156338	-1	6.7e-32	TTGTTCTCTTATATGAATTTATAAGAATGAAAATAACATTGTTCTCTTATATGAATTTATAAGAATGAAAAT	IRa	IGS	ycf2-trnH-GUG	IRa	IGS	ycf2-trnH-GUG
66	44474	F	66	44550	0	1.27e-30	ATAACATATTAAAAAATATAATAATATGAATTATATTATTCATTCAAAATTTCGTAAATAATCAAT	LSC	IGS	psaA-ycf3	LSC	IGS	psaA-ycf3
66	92669	F	66	92690	0	1.27e-30	ATTTTCATTCTCATAAATTCATATAAGAGAACAATGTTATTTTCATTCTTATAAATTCATATAAGAGAACAA	IRb	IGS	trnH-GUG-ycf2	IRb	IGS	trnH-GUG-ycf2
66	92648	F	66	92690	-1	2.52e-28	ATTTCAAGTAGTGTTCGATCAATTTCAAGTAGTGTTCGATCGATTTCAAGTAGTGTTCGATCGATTTCAAGT	IRb	CDS	ycf2	IRb	CDS	ycf2
65	97256	F	65	97280	-1	9.92e-28	AGAGTATCCTGGAGAGGATAAGGAAGAGTATCCTGGAGAGGCTAAGGAAGAGTATCCTGGAGAGG	IRb	CDS	ycf2	IRb	CDS	ycf2
61	94862	F	61	94898	-1	2.38e-25	TGTGGACAGGGATGGGGTTGTGAACAGGGCTGGGGGTGTGGACAGGGATGGGGTTGTGAAC	IRb	CDS	ycf2	IRb	CDS	ycf2
61	152059	F	61	152095	-1	2.38e-25	AACCCCATCCCTGTCCACACCCCCAGCCCTGTTCACAACCCCATCCCTGTCCACACCCCCA	IRb	CDS	ycf2	IRb	CDS	ycf2
53	15229	F	53	15281	0	8.53e-23	CGAATCGTTGCCATGCAATTTTTTATTTATAATAGAATAATTTTCTTTTGGTC	LSC	IGS	atpH-atpl	LSC	IGS	atpH-atpl
53	85746	F	53	85919	0	8.53e-23	ATAACTAAACAATTTCTAAATTATTTTATTTATATAATATATTGTATTCCCTT	LSC	IGS	rpl16-rps3	LSC	IGS	rpl16-rps3
53	95800	F	53	95815	0	8.53e-23	AGATTGATGATAGGGAGATTGATGATAGGGAGATTGATGATAGGGAGATTGAT	IRb	CDS	ycf2	IRb	CDS	ycf2
53	151144	F	53	151159	0	8.53e-23	ATCAATCTCCCTATCATCAATCTCCCTATCATCAATCTCCCTATCATCAATCT	IRa	CDS	ycf2	IRa	CDS	ycf2
52	72876	F	52	72918	0	3.41e-22	AAATCCAAGCAACCCTTTCTGAAATCCAAGCAACCCTTTCTGAAATCCAAGC	LSC	CDS	rsp18	LSC	CDS	rsp18
51	60674	F	51	138316	-1	2.09e-19	GTTCTATGGTCGGCCCGTGACCCCTAGATGCCGAAGGCGTCCTTGGGGTGA	LSC	IGS	rbcL-accD	IRa	CDS	trnA-UGC
47	97274	F	47	97298	0	3.49e-19	TAAGGAAGAGTATCCTGGAGAGGCTAAGGAAGAGTATCCTGGAGAGG	IRb	intron	ycf2	IRb	intron	ycf2
45	92669	F	45	92711	0	5.59e-18	ATTTCAAGTAGTGTTCGATCGATTTCAAGTAGTGTTCGATCGATT	IRb	CDS	ycf2	IRb	CDS	ycf2
48	149677	F	48	149725	-1	1.26e-17	ATACTCTTCCTTAGCCTCTCCAGGATACTCTTCCTTAGCCTCTCCAGG	IRa	CDS	ycf2	IRa	CDS	ycf2
46	60700	F	46	138342	-1	1.93e-16	GATGCCGAAGGCGTCCTTGGGGTGAACTCGTAGTTCCTACGGGGTG	LSC	IGS	rbcL-accD	IRa	CDS	trnA-UGC
45	92648	F	45	92711	-1	7.55e-16	ATTTCAAGTAGTGTTCGATCAATTTCAAGTAGTGTTCGATCGATT	IRb	CDS	ycf2	IRb	CDS	ycf2
45	154256	F	45	154298	-1	7.55e-16	AATCGATCGAACACTACTTGAAATCGATCGAACACTACTTGAAAT	IRa	CDS	ycf2	IRa	CDS	ycf2
41	103179	F	41	124187	0	1.43e-15	TACAGAACCGTACATGAGATTTTCATCTCATACGGCTCCTC	IRb	IGS	rsp12-trnV-GAC
40	154302	F	40	154323	0	5.73e-15	GATCGAACACTACTTGAAATTGATCGAACACTACTTGAAA	IRa	CDS	ycf2	IRa	CDS	ycf2
167	113162	P	167	133499	0	1.98e-91	GTCGGGGGTTCGAATCCTTCCTACCCCCACAGGGACGGACCTTTCCCTGTGGGGGTAGGAAAATCATGATCGGGATAGCGGACCAAAAGCTTTGGATAGTTGTAAATAGTCCCAGGGCTATGGAACAAAGGATTAGCCCGGACCTACACCGAGGTATTGACGGTTAT	IRb	IGS	trnR-ACG-trnN-GUU	SSC	IGS	trnN-GUU-trnG-UCC
167	113346	P	167	133683	-1	9.91e-89	ATTCATAGCTATTACCTTGACACCAAAGAAGAGTTCGACCCAATGCTTTATTTCTGTCCTAGTTGATCCTGATTCGACATTAGAAGTATATTGATTTTTCGACAATAACCGAATACTTTTGTCTGTAAATACTGCATATTTGATTCCATCCATAAATCTATTGGATTCCCTATGAGTTCTAGTCTCAATAAGAATGCTAGTTCTTACTGTTCCTATATTATGATAGGAATATACCACACCAATTCGTTATGTATGGATGATGAAATTCCATTGAGAGAGAGCCAATTCCAATAGACTTATTGGAGGGTCCCATTGGCATGCATCCAGTAGGAATTGAACCTACGAATTCGCCAATTATGAGTTGGGCGCTTTAACCATTCAGCCATGGATGCTTAACAG…	IRb	IGS	trnR-ACG-trnN-GUU	SSC	IGS	trnN-GUU-trnG-UCC
160	112656	P	160	134349	0	3.24e-87	ACACCAATCCATCCCGAACTTGGTGGTTAAACTCTATTGCGGTGACGATACTGTAGGGGAGGTCCTGCGGAAAAATAGCTCGACGCCAGAAAGAAAAAAAAACGAAAAAGAAAAAGGTTGTCTTAAAATGGCTGGGGAGAGGAGAGGTTCCTTTTTTTGA	IRb	IGS	rrn5-trnR-ACG	IRa	IGS	trnR-ACG-rrn5
139	113415	P	139	133458	0	1.43e-74	TCGGGATAGCGGACCAAAAGCTTTGGATAGTTGTAAATAGTCCCAGGGCTATGGAACAAAGGATTAGCCCGGACCTACACCGAGGTATTGACGGTTATTTTCAAATCTCGCAGAACAGAATGTGATACAATGAGATTCT	IRb	IGS	trnR-ACG-trnN-GUU	SSC	IGS	trnN-GUU-trnG-UCC
125	112952	P	125	133558	0	3.83e-66	CCTTCCCTTTTGGGAAGGTCGGGGGTTCGAATCCTTCCTACCCCCACAGGGACGGACCTTTCCCTGTGGGGGTAGGAAAATCATGATCGGGATAGCGGACCAAAAGCTTTGGATAGTTGTAAATA	IRb	IGS	trnR-ACG-trnN-GUU	IRa	IGS	trnN-GUU-trnR-AGC
108	97912	P	108	148871	0	6.57e-56	TGGAACAGAATTGACTGGGTGGTAGGGCCGTGGAAACGCTTGGTATGGATGGTATGAACTGCCTAAACAAGAATTCTTGAACAGCGAACAACCAGTTCAAATACCAAT	IRb	IGS	ycf2-trnL-CAA	IRb	IGS	trnL-CAA-ycf2
108	98033	P	108	148992	0	6.57e-56	GGGATTCAGTGGAACAGAATTGACTGGGTGGTAGGGCCGTGGAAACGCTTGGTATGGATGGTATGAACTGCCTAAACAAGAATTCTTGAACAGCGAACAACCAGTTCA	IRb	IGS	ycf2-trnL-CAA	IRb	IGS	trnL-CAA-ycf2
108	112969	P	108	133742	0	6.57e-56	GTCGGGGGTTCGAATCCTTCCTACCCCCACAGGGACGGACCTTTCCCTGTGGGGGTAGGAAAATCATGATCGGGATAGCGGACCAAAAGCTTTGGATAGTTGTAAATA	IRb	IGS	trnR-AGC-trnN-GUU	IRa	IGS	trnN-GUU-trnG-UCC
108	113162	P	108	133935	0	6.57e-56	GTCGGGGGTTCGAATCCTTCCTACCCCCACAGGGACGGACCTTTCCCTGTGGGGGTAGGAAAATCATGATCGGGATAGCGGACCAAAAGCTTTGGATAGTTGTAAATA	IRb	IGS	trnR-AGC-trnN-GUU	IRa	IGS	trnN-GUU-trnG-UCC
111	113343	P	111	133935	-1	3.42e-55	AAGGTCGGGGGTTCGAATCCTTCCTACCCCCACAGGGACGGACCTTTCCCTGTGGGGGTAGGAAAATCATGTTCGGGATAGCGGACCAAAAGCTTTGGATAGTTGTAAATA	IRb	IGS	trnR-AGC-trnN-GUU	IRa	IGS	trnN-GUU-trnG-UCC
98	113415	P	98	133683	0	6.89e-50	TCGGGATAGCGGACCAAAAGCTTTGGATAGTTGTAAATAGTCCCAGGGCTATGGAACAAAGGATTAGCCCGGACCTACACCGAGGTATTGACGGTTAT	IRb	IGS	trnR-AGC-trnN-GUU	IRa	IGS	trnN-GUU-trnG-UCC
94	112821	P	94	133833	0	1.76e-47	CTCCCGGGAACAGATCCAGTGGAGACGGGGCGGGCCTGTAGCTCAGAGGATTAGAGCACGTGGCTACGAACCACGGTGTCGGGGGTTCGAATCC	IRb	IGS	rrn5-trnN-GUU	IRa	IGS	trnN-GUU-trnG-UCC
94	113085	P	94	134097	0	1.76e-47	CTCCCGGGAACAGATCCAGTGGAGACGGGGCGGGCCTGTAGCTCAGAGGATTAGAGCACGTGGCTACGAACCACGGTGTCGGGGGTTCGAATCC	IRb	IGS	trnR-AGC-trnN-GUU	IRa	CDS	trnR-ACG
91	92644	P	91	154256	0	1.13e-45	ATCAATTTCAAGTAGTGTTCGATCAATTTCAAGTAGTGTTCGATCGATTTCAAGTAGTGTTCGATCGATTTCAAGTAGTGTTCGATCGATT	IRb	CDS	ycf2	IRa	CDS	ycf2
83	112573	P	83	134203	0	7.4e-41	AAAAATAGCTCGACGCCAGAAAGAAAAAAAAACGAAAAAGAAAAAGGTTGTCTTAAAATGGCTGGGGAGAGGAGAGGTTCCTT	IRb	IGS	rrn4.5-trnR-AGC	IRa	IGS	trnR-ACG-rrn5
82	97263	P	82	149691	0	2.96e-40	CCTGGAGAGGATAAGGAAGAGTATCCTGGAGAGGCTAAGGAAGAGTATCCTGGAGAGGCTAAGGAAGAGTATCCTGGAGAGG	IRb	intron	ycf2	IRa	CDS	ycf2
79	97256	P	79	149677	-1	4.49e-36	AGAGTATCCTGGAGAGGATAAGGAAGAGTATCCTGGAGAGGCTAAGGAAGAGTATCCTGGAGAGGCTAAGGAAGAGTAT	IRb	CDS	ycf2	IRa	CDS	ycf2
72	90602	P	72	156300	-1	6.7e-32	ATTTTCATTCTCATAAATTCATATAAGAGAACAATGTTATTTTCATTCTTATAAATTCATATAAGAGAACAA	IRb	IGS	trnH-GUG-ycf2	IRa	IGS	ycf2-trnH-GUG
72	90640	P	72	156338	-1	6.7e-32	ATTTTCATTCTTATAAATTCATATAAGAGAACAATGTTATTTTCATTCTTATAAATTCATATAAGAGAACAA	IRb	IGS	trnH-GUG-ycf2	IRa	IGS	ycf2-trnH-GUG
70	92644	P	70	154256	-1	1.04e-30	ATCAATTTCAAGTAGTGTTCGATCAATTTCAAGTAGTGTTCGATCGATTTCAAGTAGTGTTCGATCGATT	IRb	CDS	ycf2	IRa	CDS	ycf2
66	92690	P	66	154277	-1	2.52e-28	ATTTCAAGTAGTGTTCGATCGATTTCAAGTAGTGTTCGATCGATTTCAAGTAGTGTTCGATCGATT	IRb	CDS	ycf2	IRa	CDS	ycf2
61	97274	P	61	149677	0	1.3e-27	TAAGGAAGAGTATCCTGGAGAGGCTAAGGAAGAGTATCCTGGAGAGGCTAAGGAAGAGTAT	IRb	CDS	ycf2	IRa	CDS	ycf2
58	53038	P	58	63240	0	8.33e-26	TTATTTTTTTTTTGAATTTTTTTAATTCAAATTTTATTTTTCATCTTTCTACATGATA	LSC	IGS	ndhC-trnV-UAC	LSC	IGS	accD-ycf4
61	94862	P	61	152053	-1	2.38e-25	TGTGGACAGGGATGGGGTTGTGAACAGGGCTGGGGGTGTGGACAGGGATGGGGTTGTGAAC	IRb	CDS	ycf2	IRa	CDS	ycf2
61	94898	P	61	152089	-1	2.38e-25	TGTGGACAGGGATGGGGTTGTGAACAGGGCTGGGGGTGTGGACAGGGATGGGGTTATGAAC	IRb	CDS	ycf2	IRa	CDS	ycf2
58	97287	P	58	149715	-1	1.45e-23	CCTGGAGAGGCTAAGGAAGAGTATCCTGGAGAGGCTAAGGAAGAGTATCCTGGAGAGG	IRb	intro	ycf2	IRa	CDS	ycf2
53	95800	P	53	151144	0	8.53e-23	AGATTGATGATAGGGAGATTGATGATAGGGAGATTGATGATAGGGAGATTGAT	IRb	CDS	ycf2	IRa	CDS	ycf2
53	95815	P	53	151159	0	8.53e-23	AGATTGATGATAGGGAGATTGATGATAGGGAGATTGATGATAGGGAGATTGAT	IRb	CDS	ycf2	IRa	CDS	ycf2
55	97256	P	55	149677	-1	8.8e-22	AGAGTATCCTGGAGAGGATAAGGAAGAGTATCCTGGAGAGGCTAAGGAAGAGTAT	IRb	intro	ycf2	IRa	CDS	ycf2
51	60674	P	51	108645	-1	2.09e-19	GTTCTATGGTCGGCCCGTGACCCCTAGATGCCGAAGGCGTCCTTGGGGTGA	LSC	IGS	rbcL-accD	IRb	CDS	trnA-UGC
45	92669	P	45	154256	0	5.59e-18	ATTTCAAGTAGTGTTCGATCGATTTCAAGTAGTGTTCGATCGATT	IRb	CDS	ycf2	IRa	CDS	ycf2
45	92711	P	45	154277	0	5.59e-18	ATTTCAAGTAGTGTTCGATCGATTTCAAGTAGTGTTCGATCGATT	IRb	CDS	ycf2	IRa	CDS	ycf2
46	60700	P	46	108624	-1	1.93e-16	GATGCCGAAGGCGTCCTTGGGGTGAACTCGTAGTTCCTACGGGGTG	LSC	IGS	rbcL-accD	IRb	CDS	trnA-UGC
45	92648	P	45	154256	-1	7.55e-16	ATTTCAAGTAGTGTTCGATCAATTTCAAGTAGTGTTCGATCGATT	IRb	CDS	ycf2	IRa	CDS	ycf2
45	92711	P	45	154298	-1	7.55e-16	ATTTCAAGTAGTGTTCGATCGATTTCAAGTAGTGTTCGATCGATT	IRb	CDS	ycf2	IRa	CDS	ycf2
41	124187	P	41	143792	0	1.43e-15	TACAGAACCGTACATGAGATTTTCATCTCATACGGCTCCTC	SSC	intron	ndhA	IRa	CDS	rsp12
39	45838	P	39	143792	0	2.29e-14	CAGAACCGTACATGAGATTTTCATCTCATACGGCTCCTC	LSC	intron	ycf3	IRa	CDS	rsp12
39	97559	P	39	149367	0	2.29e-14	TAGAGCTGGGAGGAAAGGCTGGTTTATCGACAATAAGGC	IRb	CDS	ycf2	IRa	CDS	ycf2
39	97606	P	39	149414	0	2.29e-14	TAGAGCTGGGAGGAAAGGCTGGTTTATCGACAATAAGGC	IRb	CDS	ycf2	IRa	CDS	ycf2
39	113415	P	39	133935	0	2.29e-14	CGGGATAGCGGACCAAAAGCTTTGGATAGTTGTAAATAG	IRb	IGS	trnR-AGC-trnN-GUU	IRa	IGS	trnN-GUU-trnR-AGC
T. pinnatifidum
Length of the 1st repeat (bp)	Starting position of the 1st repeat (bp)	Direction	Length of the 2nd repeat (bp)	Starting position of the 2nd repeat (bp)	Distance between the repeats	Evalue	Repeat sequences	RegionA			RegionB
39	3674	F	39	3709	-1	2.62e-12	ATTCCATAATATAATAAAGAATGGCAATAGTTAGGATTC	LSC	intron	trnK-UUU	LSC	intron	trnK-UUU
67	38285	F	67	132475	0	3.1e-31	AAATGCGGATATGGTCGAATGGTAAAATTTCTCTTTGCCAAGGAGAAGACGCGGGTTCGATTCCCGC	LSC	CDS	trnG-ucc	IRa	CDS	trnG-ucc
39	45598	F	39	101695	0	2.24e-14	CAGAACCGTACATGAGATTTTCATCTCATACGGCTCCTC	LSC	intron	ycf3	IRb	IGS	rps12-trnV-GAC
39	45598	F	39	122610	-1	2.62e-12	CAGAACCGTACATGAGATTTTCATCTCATACGGCTCCTC	LSC	intron	ycf3	SSC	intron	ndhA
329	59316	F	329	60506	0	5.65e-189	GGTCTAGAGGGTTATAGGTCTAGAGGGTTACAGTGTTATAGGTCTACAGGGTTACAGGTCTAGAGGGTTACAGGTCTACACTACAGTGTTACAGGTCTACAGTGTTACATTACAGGGCTACAGGGCTGCAGGGTTACAGGTCTACACTACAGGTCTACTTACTTAATTCTACAGGGAGAATAAAAATCTTTTAAACTATAAACTAATATAATAGGCTAATAAAGAGCCATCTAGGAGAGGAGGTGAGTCCCATGACTGCACGAAAATTAAAAAGGTATTCAGATGTATTTTTCAGACATCGTAGGGTTTATTCGTTGAAACAGTTGTGG	LSC	IGS	rbcL-accD	LSC	IGS	rbcL-accD
47	59339	F	47	60473	-1	4.81e-17	AGGGTTACAGTGTTATAGGTCTACAGGGTTACAGGTCTAGAGGGTTA	LSC	IGS	rbcL-accD	LSC	IGS	rbcL-accD
55	59363	F	55	60420	-1	8.59e-22	AGGGTTACAGGTCTAGAGGGTTACAGGTCTACACTACAGTGTTACAGGTCTACAG	LSC	IGS	rbcL-accD	LSC	IGS	rbcL-accD
35	59577	F	35	59644	0	5.72e-12	GAAAATTAAAAAGGTATTCAGATGTATTTTTCAGA	LSC	IGS	rbcL-accD	LSC	IGS	rbcL-accD
35	59644	F	35	60767	0	5.72e-12	GAAAATTAAAAAGGTATTCAGATGTATTTTTCAGA	LSC	IGS	rbcL-accD	LSC	gene	accD
70	59679	F	70	60834	0	4.85e-33	GTGCAATTTTGTATTGTTGAAATTGGAGCACAACCGTGGACTAAGTCAAGCAATGGGCAGTGTTGTTCTT	LSC	IGS	rbcL-accD	LSC	gene	accD
89	60037	F	89	60902	0	1.76e-44	TTCTTCAAAGAACAAGAGGAGGATTTTTTCAAAAAACAAGAGGAGGATTTTTTCAAAAAACAAGAGGAGGATTTTTTCAAAAAACAAGA	LSC	IGS	rbcL-accD	LSC	gene	accD
67	60040	F	67	60929	-1	6.24e-29	TTCAAAGAACAAGAGGAGGATTTTTTCAAAAAACAAGAGGAGGATTTTTTCAAAAAACAAGAGGAGG	LSC	IGS	rbcL-accD	LSC	gene	accD
62	60040	F	62	60064	-1	5.91e-26	TTCAAAGAACAAGAGGAGGATTTTTTCAAAAAACAAGAGGAGGATTTTTTCAAAAAACAAGA	LSC	IGS	rbcL-accD	LSC	IGS	rbcL-accD
43	60040	F	43	60953	-1	1.13e-14	TTCAAAGAACAAGAGGAGGATTTTTTCAAAAAACAAGAGGAGG	LSC	IGS	rbcL-accD	LSC	gene	accD
62	60064	F	62	60905	-1	5.91e-26	TTCAAAAAACAAGAGGAGGATTTTTTCAAAAAACAAGAGGAGGATTTTTTCAAAAAACAAGA	LSC	IGS	rbcL-accD	LSC	gene	accD
60	60338	F	60	60479	-1	9.15e-25	ACAGGGTTATAGGTCTAGAGGGTTACAGGTCTAGAGGGTTATAGGTCTAGAGGGTTACAG	LSC	IGS	rbcL-accD	LSC	IGS	rbcL-accD
71	60340	F	71	60372	-1	2.58e-31	ACAGGGTTATAGGTCTAGAGGGTTACAGGTCTAGAGGGTTATAGGTCTAGAGGGTTACAG	LSC	IGS	rbcL-accD	LSC	IGS	rbcL-accD
39	60340	F	39	60404	-1	2.62e-12	AGGGTTATAGGTCTAGAGGGTTACAGGTCTAGAGGGTTA	LSC	IGS	rbcL-accD	LSC	IGS	rbcL-accD
55	60348	F	55	60396	-1	8.59e-22	AGGTCTAGAGGGTTACAGGTCTAGAGGGTTATAGGTCTAGAGGGTTACAGGTCTA	LSC	IGS	rbcL-accD	LSC	IGS	rbcL-accD
39	60364	F	39	60412	0	2.24e-14	AGGTCTAGAGGGTTATAGGTCTAGAGGGTTACAGGTCTA	LSC	IGS	rbcL-accD	LSC	IGS	rbcL-accD
52	60375	F	52	60484	0	3.33e-22	GTTATAGGTCTAGAGGGTTACAGGTCTAGAGGGTTATAGGTCTAGAGGGTTA	LSC	IGS	rbcL-accD	LSC	IGS	rbcL-accD
47	60380	F	47	60396	-1	4.81e-17	AGGTCTAGAGGGTTACAGGTCTAGAGGGTTATAGGTCTAGAGGGTTA	LSC	IGS	rbcL-accD	LSC	IGS	rbcL-accD
50	60396	F	50	60489	-1	8e-19	AGGTCTAGAGGGTTATAGGTCTAGAGGGTTATAGGTCTAGAGGGTTACAG	LSC	IGS	rbcL-accD	LSC	IGS	rbcL-accD
39	60396	F	39	60412	-1	2.62e-12	AGGTCTAGAGGGTTATAGGTCTAGAGGGTTATAGGTCTA	LSC	IGS	rbcL-accD	LSC	IGS	rbcL-accD
55	60420	F	55	60553	-1	8.59e-22	AGGGTTATAGGTCTAGAGGGTTACAGGTCTACACTACAGTGTTACAGGTCTACAG	LSC	IGS	rbcL-accD	LSC	gene	accD
47	60473	F	47	60529	-1	4.81e-17	GGGTTACAGTGTTATAGGTCTAGAGGGTTACAGGTCTAGAGGGTTAT	LSC	gene	accD	LSC	gene	accD
67	60905	F	67	60929	-1	6.24e-29	TTCAAAGAACAAGAGGAGGATTTTTTCAAAAAACAAGAGGAGGATTTTTTCAAAAAACAAGAGGAGG	LSC	gene	accD	LSC	gene	accD
43	60905	F	43	60953	-1	1.13e-14	TTCAAAGAACAAGAGGAGGATTTTTTCAAAAAACAAGAGGAGG	LSC	gene	accD	LSC	gene	accD
85	61171	F	85	61207	-1	1.15e-39	AGAAAGTGATCCTTTTTTTGAGGATTCCACTCAAACAGAAAGTGATCCTTTTTTTGAGGATTCCACTCAAACAGAAAGTGATCCT	LSC	gene	accD	LSC	gene	accD
49	61171	F	49	61243	-1	3.13e-18	AGAAAGTGATCCTTTTTTTGAGGATTCCACTCAAACAGAAAGTGATCCT	LSC	gene	accD	LSC	gene	accD
61	71218	F	61	71254	-1	2.33e-25	AGATACTTAAATGAAATCTTGTACTAGTGAAATACTAGATACTTAAATGAAATATTGTACT	LSC	IGS	psaJ-rpl33	LSC	IGS	psaJ-rpl33
43	71236	F	43	71272	0	8.73e-17	TTGTACTAGTGAAATACTAGATACTTAAATGAAATATTGTACT	LSC	IGS	psaJ-rpl34	LSC	IGS	psaJ-rpl33
50	71864	F	50	71885	-1	8e-19	AAATCCAAGCGACCCTTTCTGAAATCCAAGCGACCCTTTCTGAAATCCAA	LSC	CDS	rps18	LSC	CDS	rps18
41	71877	F	41	71919	-1	1.72e-13	CCTTTCTGAAATCCAAGCGACCCTTTCTGAAATCCAAGCGA	LSC	CDS	rps18	LSC	CDS	rps18
42	89437	F	42	89450	0	3.49e-16	AATATCATAAAGAAATATCATAAAGAAATATCATAAAGAAAT	IRb	IGS	trnH-GUG	IRb	IGS	trnH-GUG
47	91504	F	47	91604	0	3.41e-19	TCTGAGGTTATCCACAAAAAAGATTTGTCTAAGCCACTTCGTTTCTT	IRb	CDS	ycf2	IRb	CDS	ycf2
55	91549	F	55	91651	0	5.21e-24	TTGGTCCAAGTCACCTCTTTTTTTGTCTAAGTTGCTTTTCTTTTTGTCTAACTCA	IRb	CDS	ycf2	IRb	CDS	ycf2
49	93626	F	49	93644	-1	3.13e-18	GGGGATGGGGTTGTGGACGGGGATGGGGTTGTGGACGGGGATGGGGTTG	IRb	CDS	ycf2	IRb	CDS	ycf2
41	101693	F	41	122608	-1	1.72e-13	TACAGAACCGTACATGAGATTTTCATCTCATACGGCTCCTC	IRb	IGS	rps12-trnV-GAC	SSC	intron	ndhA
257	111265	F	257	111530	0	1.26e-145	AACCCGAAATGGCTGGGGAGAGGAGAGGTTCCTTTTTTGAGGGTACTCCCGGGAACAGGTCCAGTGGAGACGGGGCCGGGCCTGTAGCTCAGAGGATTAGAGCACGTGGCTACGAACCACGGTGTCGGGGGTTCGAATCCCTCCTCGCCCACACCCGGCTCAAAGGGGGGAGGGAAATCATGATCGGGATGCGGGAATCGAACCCGCGTCTTCTCCTTGGCAAAGAGAAATTTTACCATTCGACCATATCCGCATTT	IRb	IGS	rrn5-trnN-GUU	IRb	IGS	trnR-ACG-trnN-GUU
99	111423	F	99	111911	0	1.68e-50	CTCAAAGGGGGGAGGGAAATCATGATCGGGATGCGGGAATCGAACCCGCGTCTTCTCCTTGGCAAAGAGAAATTTTACCATTCGACCATATCCGCATTT	IRb	IGS	trnR-ACG-trnN-GUU	SSC	IGS	trnR-ACG-trnN-GUU
100	111688	F	100	111911	0	4.2e-51	CTCAAAGGGGGGAGGGAAATCATGATCGGGATGCGGGAATCGAACCCGCGTCTTCTCCTTGGCAAAGAGAAATTTTACCATTCGACCATATCCGCATTTT	IRb	IGS	trnR-ACG-trnN-GUU	SSC	IGS	trnR-ACG-trnN-GUU
123	111788	F	123	112021	0	5.98e-65	GCCCCGGACCTACACCTCTGATTATTCTATATTAATTAATAGAAGTATAAGAATTAAGAATGAATCGAATCTCCCCAAGTAGGATTCGAACCTACGACCGTTCGGTTAACAGCCGAACGCTCT	SSC	IGS	trnR-ACG-trnN-GUU	SSC	IGS	trnR-ACG-trnN-GUU
45	125509	F	45	125550	0	5.46e-18	TTCTCGAATATTTAACTGACTAATTAATTCGTTATAACGTATTCT	SSC	CDS	rps15	SSC	CDS	rps15
73	126188	F	73	126265	0	7.57e-35	TATAGGGTAGGGAATATAGAGAAAGAATGTACCATCAACGAATTTTGAATCGTGGATACATATATATCCTTAA	SSC	IGS	rps15-ycf1	SSC	CDS	ycf1
197	132270	F	197	132535	0	1.67e-109	TTCCCGCATCCCGATCATGATTTCCCTCCCCCCTTTGAGCCGGGTGTGGGCGAGGAGGGATTCGAACCCCCGACACCGTGGTTCGTAGCCACGTGCTCTAATCCTCTGAGCTACAGGCCCGGCCCCGTCTCCACTGGACCTGTTCCCGGGAGTACCCTCAAAAAAGGAACCTCTCCTCTCCCCAGCCATTTCGGGTT	IRa	IGS	trnN-GUU-trnG-UCC	IRa	IGS	trnG-UCC-rrn5
49	150304	F	49	150322	-1	3.13e-18	CAACCCCATCCCCGTCTACAACCCCATCCCCGTCCACAACCCCATCCCC	IRa	CDS	ycf2	IRa	CDS	ycf2
55	152291	F	55	152393	0	5.21e-24	TGAGTTAGACAAAAAGAAAAGCAACTTAGACAAAAAAAGAGGTGACTTGGACCAA	IRa	CDS	ycf2	IRa	CDS	ycf2
47	152346	F	47	152446	0	3.41e-19	AAGAAACGAAGTGGCTTAGACAAATCTTTTTTGTGGATAACCTCAGA	IRa	CDS	ycf2	IRa	CDS	ycf2
42	154505	F	42	154518	0	3.49e-16	ATTTCTTTATGATATTTCTTTATGATATTTCTTTATGATATT	IRa	IGS	ycf2-trnI-GUG	IRa	IGS	ycf2-trnI-GUG
30	8899	P	30	46881	-1	5.27e-07	ACGGAAAGAGAGGGATTCGAACCCTCGGTA	LSC	CDS	trnS-GCU	LSC	CDS	trnS-GCU
71	38281	P	71	111943	0	1.21e-33	AAAAAAATGCGGATATGGTCGAATGGTAAAATTTCTCTTTGCCAAGGAGAAGACGCGGGTTCGATTCCCGC	LSC	CDS	trnG-UCC	SSC	IGS	trnR-ACG-trnN-GUU
68	38284	P	68	111720	0	7.76e-32	AAAATGCGGATATGGTCGAATGGTAAAATTTCTCTTTGCCAAGGAGAAGACGCGGGTTCGATTCCCG	LSC	CDS	trnG-UCC	SSC	IGS	trnR-ACG-trnN-GUU
67	38285	P	67	111455	0	3.1e-31	AAATGCGGATATGGTCGAATGGTAAAATTTCTCTTTGCCAAGGAGAAGACGCGGGTTCGATTCCCGC	LSC	CDS	trnG-UCC	IRb	IGS	trnR-ACG-trnN-GUU
39	45598	P	39	142263	0	2.24e-14	CAGAACCGTACATGAGATTTTCATCTCATACGGCTCCTC	LSC	intron	ycf3	IRa	intron	rps12
30	89436	P	30	154505	-1	5.27e-07	TAATATCATAAAGAAATATCATAAAGAAAT	IRb	IGS	trnI-GUG-ycf2	IRa	IGS	trnI-GUG-ycf2
42	89437	P	42	154505	0	3.49e-16	AATATCATAAAGAAATATCATAAAGAAATATCATAAAGAAAT	IRb	IGS	trnI-GUG-ycf2	IRa	IGS	trnI-GUG-ycf2
42	89450	P	42	154518	0	3.49e-16	AATATCATAAAGAAATATCATAAAGAAATATCATAAAGAAAT	IRb	IGS	trnI-GUG-ycf2	IRa	IGS	trnI-GUG-ycf2
30	89462	P	30	154531	-1	5.27e-07	AAATATCATAAAGAAATATCATAAAGAAAT	IRb	IGS	trnI-GUG-ycf2	IRa	IGS	trnI-GUG-ycf2
47	91504	P	47	152346	0	3.41e-19	TCTGAGGTTATCCACAAAAAAGATTTGTCTAAGCCACTTCGTTTCTT	IRb	CDS	ycf2	IRa	CDS	ycf2
55	91549	P	55	152291	0	5.21e-24	TCTGAGGTTATCCACAAAAAAGATTTGTCTAAGCCACTTCGTTTCTTGGTCCAAG	IRb	CDS	ycf2	IRa	CDS	ycf2
47	91604	P	47	152446	0	3.41e-19	TCTGAGGTTATCCACAAAAAAGATTTGTCTAAGCCACTTCGTTTCTT	IRb	CDS	ycf2	IRa	CDS	ycf2
55	91651	P	55	152393	0	5.21e-24	TTGGTCCAAGTCACCTCTTTTTTTGTCTAAGTTGCTTTTCTTTTTGTCTAACTCA	IRb	CDS	ycf2	IRa	CDS	ycf2
49	93626	P	49	150304	-1	3.13e-18	GGGGATGGGGTTGTGGACGGGGATGGGGTTGTGGACGGGGATGGGGTTG	IRb	CDS	ycf2	IRa	CDS	ycf2
31	93626	P	31	150304	-1	1.36e-07	GGGGATGGGGTTGTGGACGGGGATGGGGTTG	IRb	CDS	ycf2	IRa	CDS	ycf2
49	93644	P	49	150322	-1	3.13e-18	GGGGATGGGGTTGTGGACGGGGATGGGGTTGTAGACGGGGATGGGGTTG	IRb	CDS	ycf2	IRa	CDS	ycf2
31	93662	P	31	150340	-1	1.36e-07	GGGGATGGGGTTGTAGACGGGGATGGGGTTG	IRb	CDS	ycf2	IRa	CDS	ycf2
32	95850	P	32	148007	-1	3.52e-08	AAGAGTATGAGCTTCACGAGGATGATGAAGAG	IRb	intron	ycf2	IRa	intron	ycf2
32	95958	P	32	148115	-1	3.52e-08	GAGCTTCACGAGGATGATGAAGAGGTTGATGA	IRb	intron	ycf2	IRa	intron	ycf2
197	111265	P	197	132270	0	1.67e-109	AACCCGAAATGGCTGGGGAGAGGAGAGGTTCCTTTTTTGAGGGTACTCCCGGGAACAGGTCCAGTGGAGACGGGGCCGGGCCTGTAGCTCAGAGGATTAGAGCACGTGGCTACGAACCACGGTGTCGGGGGTTCGAATCCCTCCTCGCCCACACCCGGCTCAAAGGGGGGAGGGAAATCATGATCGGGATGCGGGAA	IRb	IGS	rrn5-trnN-GUU	IRa	IGS	trnN-GUU-trnG-UCC
257	111530	P	257	132475	0	1.26e-145	AACCCGAAATGGCTGGGGAGAGGAGAGGTTCCTTTTTTGAGGGTACTCCCGGGAACAGGTCCAGTGGAGACGGGGCCGGGCCTGTAGCTCAGAGGATTAGAGCACGTGGCTACGAACCACGGTGTCGGGGGTTCGAATCCCTCCTCGCCCACACCCGGCTCAAAGGGGGGAGGGAAATCATGATCGGGATGCGGGAATCGAACCCGCGTCTTCTCCTTGGCAAAGAGAAATTTTACCATTCGACCATATCCGCATTT	IRb	IGS	rrn5-trnN-GUU	IRa	IGS	trnN-GUU-trnG-UCC
30	111857	P	30	131799	-1	5.27e-07	TCTCCCCAAGTAGGATTCGAACCTACGACC	SSC	IGS	rrn5-trnN-GUU	SSC	CDS	trnN-GUU
99	111911	P	99	132475	0	1.68e-50	CTCAAAGGGGGGAGGGAAATCATGATCGGGATGCGGGAATCGAACCCGCGTCTTCTCCTTGGCAAAGAGAAATTTTACCATTCGACCATATCCGCATTT	SSC	IGS	rrn5-trnN-GUU	SSC	CDS	trnG-UCC
39	111911	P	39	132270	0	2.24e-14	CTCAAAGGGGGGAGGGAAATCATGATCGGGATGCGGGAA	SSC	IGS	rrn5-trnN-GUU	SSC	CDS	trnN-GUU
30	112090	P	30	131799	-1	5.27e-07	TCTCCCCAAGTAGGATTCGAACCTACGACC	SSC	CDS	trnN-GUU	SSC	CDS	trnN-GUU
41	122608	P	41	142263	-1	1.72e-13	TACAGAACCGTACATGAGATTTTCACCTCATACGGCTCCTC	SSC	intron	ndhA	IRa	intron	rps12
W. florida
Length of the 1st repeat (bp)	Starting position of the 1st repeat (bp)	Direction	Length of the 2nd repeat (bp)	Starting position of the 2nd repeat (bp)	Distance between the repeats	Evalue	Repeat sequences	RegionA			RegionB
61	32196	F	61	32255	0	1.29e-27	TGCTAATAAGGGGTGGGATCTTTGATTGATCTTTATTTTTCTTTTATCCTCCTTTCTAATG	LSC	IGS	psbM-trnG-GUC	LSC	IGS	psbM-trnG-GUC
76	44570	F	76	44639	0	1.2e-36	AATAATATTCATTCTAATAGAAATAATATCGATTTCAAATTGAAATATTAAATAATCAATATTTATTATAATAATA	LSC	IGS	psaA-ycf3	LSC	IGS	psaA-ycf3
39	45932	F	39	101952	0	2.27e-14	ACAAAGAAACCCGCCAACATTAGTGAATCTCTGAGAGAT	LSC	intron	ycf3	IRb	IGS	rps12-trnV-GAC
39	45932	F	39	123084	-1	2.66e-12	ACAAAGAAACCCGCCAACATTAGTGAATCTCTGAGAGAT	LSC	intron	ycf3	SSC	intron	ndhA
35	50408	F	35	50444	0	5.82e-12	ATTTTACAAATTCATCGATATGAATCGACATACAT	LSC	IGS	trnF-GAA-ndhJ	LSC	IGS	trnF-GAA-ndhJ
136	53046	F	136	53178	0	9.05e-73	GAATTCTTATTAGAAATTGATCGAAATTGAAATCCATTTTTTTTTTTTTTATGATTTATGAATAGAATCAGGAGGTCTTTTCGTCTCTTTTTTCGTAGTGATTTAGAATAGAACTTGTAGGAAGATGTAAGAGAAT	LSC	IGS	ndhC-trnV-UAC	LSC	IGS	ndhC-trnV-UAC
262	60070	F	262	60780	0	1.25e-148	GTGAAGATGAATATCCGAATCATTTAGATTCGGATATTCATCTTCACAATACCTGTGAAACGGATCTAAATGATGATGGCACTTTTAGGGATATTAGTGGGGGCAGTTATAACACAGATTGTGTTATTGAAAATCAGATTTGCAAGGGTAACGACGGTTGTCCTTCTTTGAATAATAAGAATAGAGGATATAGCATTCAGAGTTGCGATGAGAGTGACTTTTCTAGTTCCGTTTGTGGTGAGAGTGAAAATAGTAGTAAAAG	LSC	IGS	rbcL-accD	LSC	gene	accD
62	60659	F	62	144160	0	3.23e-28	TTTTCAAGCAGAAGACGGCATACGAGATTCGCCTTAGTCTCGTGGGCTCGGAGATGTGTATA	LSC	IGS	rbcL-accD	IRa	intron	rps12
62	60667	F	62	133199	-1	6.01e-26	CAGAAGACGGCATACGAGATTCGCCTTAGTCTCGTGGGCTCGGAGATGTGTATAAGAGACAG	LSC	IGS	rbcL-accD	IRa	IGS	trnN-GUU-trnG-UCC
59	61088	F	59	61127	-1	3.66e-24	TTAATAGAAAGTGATACTGAAATAGAAAGTGATACTGAGTTAATAGAAAGTGATACTGA	LSC	gene	accD	LSC	gene	accD
39	61088	F	39	61187	0	2.27e-14	TTAATAGAAAGTGATACTGAAATAGAAAGTGATACTGAG	LSC	gene	accD	LSC	gene	accD
55	61111	F	55	61171	0	5.29e-24	AGAAAGTGATACTGAGTTAATAGAAAGTGATACTGAAATAGAAAGTGATACTGAG	LSC	gene	accD	LSC	gene	accD
76	71852	F	76	71873	0	1.2e-36	TAAATCCAAGCGACCCTTTCTTAAATCCAAGCGACCCTTTCTTAAATCCAAGCGACCCTTTCTTAAATCCAAGCGA	LSC	CDS	rps18	LSC	CDS	rps18
55	71852	F	55	71894	0	5.29e-24	TAAATCCAAGCGACCCTTTCTTAAATCCAAGCGACCCTTTCTTAAATCCAAGCGA	LSC	CDS	rps18	LSC	intron	rps18
54	72158	F	54	72179	-1	3.43e-21	ATTTAAAAATAAGGAGAAACGATTTAAAAATAAGGATAAACGATTTAAAAATAA	LSC	intron	rps18	LSC	intron	rps18
38	72174	F	38	72195	0	9.09e-14	AAACGATTTAAAAATAAGGATAAACGATTTAAAAATAA	LSC	intron	rps18	LSC	intron	rps18
46	72216	F	46	72258	-1	1.91e-16	AAACGATTTAAAAATAATGAGAAACAATTTAAAAATAATGAGAAAC	LSC	intron	rps18	LSC	intron	rps18
62	72221	F	62	72242	-1	6.01e-26	ATTTAAAAATAATGAGAAACAATTTAAAAATAATGAGAAACGATTTAAAAATAATGAGAAAC	LSC	intron	rps18	LSC	intron	rps18
50	72242	F	50	72263	-1	8.13e-19	ATTTAAAAATAATGAGAAACGATTTAAAAATAATGAGAAACGATTTAAAA	LSC	intron	rps18	LSC	intron	rps18
44	86160	F	44	86204	0	2.22e-17	TTATGACCTGTATCAGATCGATTCCTTTTTGAATCTCTATACGT	LSC	CDS	rps3	LSC	CDS	rps3
44	89183	F	44	89269	0	2.22e-17	CTTACTGTTCATATGTTATGATATGAATATACCACACCAATTCG	LSC	IGS	rpl23-trnI-GUG	LSC	IGS	rpl23-trnI-GUG
38	89233	F	38	89318	0	9.09e-14	ATTCCATTGATACAGAGCCAATTCCAATAGACTTATTG	LSC	IGS	rpl23-trnI-GUG	IRb	IGS	rpl23-trnI-GUG
113	93191	F	113	93239	-1	2.16e-56	ATCCTACATCTGAACCAGATGATGATGATCTTACATCTGAACCAAAAGATCCTACATCTGAACCAGATGATGATGATCTTACATCTGAACCAAAAGATCCTACATCTGAACCA	IRb	CDS	ycf2	IRb	CDS	ycf2
65	93191	F	65	93287	-1	9.84e-28	ATCCTACATCTGAACCAGATGATGATGATCTTACATCTGAACCAAAAGATCCTACATCTGAACCA	IRb	CDS	ycf2	IRb	CDS	ycf2
43	93646	F	43	93688	0	8.88e-17	TGGGTTGCAAACAGTTATTGGATTGATGATGAAGAAAGAGAAT	IRb	CDS	ycf2	IRb	CDS	ycf2
35	94492	F	35	94507	0	5.82e-12	GATGAGAGTCAGATTGATGAGAGTCAGATTGATGA	IRb	CDS	ycf2	IRb	CDS	ycf2
48	97804	F	48	97871	-1	1.25e-17	CCCATTTTGGGCGGAACCGATCTACTAATTCTTTGATTCCAGTTAGTA	IRb	IGS	trnL-CAA-ndhB	IRb	IGS	trnL-CAA-ndhB
62	101134	F	62	132361	0	3.23e-28	TATACACATCTCCGAGCCCACGAGACTAAGGCGAATCTCGTATGCCGTCTTCTGCTTGAAAA	IRb	intron	rps12	SSC	IGS	ycf1-trnN-GUU
54	101134	F	54	112103	-1	3.43e-21	TATACACATCTCCGAGCCCACGAGACTAAGGCGAATCTCGTATGCCGTCTTCTG	IRb	intron	rps12	IRb	IGS	trnG-UCC-trnN-GUU
42	101950	F	42	123082	-1	4.47e-14	TACAGAACCGTACATGAGATTTTCATCTCATACGGCTCCTCG	IRb	IGS	rps12-trnV-GAC	SSC	intron	ndhA
64	102370	F	64	102500	-1	3.88e-27	GATTTTTTCCTCTGCCTCTATCCCATAGGTACAGTGTTTGAATCAATAGAGAACCTTTTCTTCT	IRb	IGS	rps12-trnV-GAC	IRb	IGS	rps12-trnV-GAC
39	106430	F	39	106466	0	2.27e-14	GAGCGTGAAAGTCTTTTTCCTTTCCGCAGGGACCAGGAG	IRb	intron	trnI-GAC	IRb	intron	trnI-GAC
62	112095	F	62	132353	-1	6.01e-26	CTGTCTCTTATACACATCTCCGAGCCCACGAGACTAAGGCGAATCTCGTATGCCGTATTCTG	IRb	intron	rps12	SSC	IGS	ycf1-trnN-GUU
137	112334	F	137	112666	0	2.26e-73	ACCCATGACCAATATGAGCTCGAAACTTCCTTCGTAACTCCCGGAACTTCTTCGTAGTGGCTCCCTCATCTCATAGGGAACCTCAAAGCGGCTCTATTTCATTATATAACATCCAATTCCATTATTGGTGTTATGTT	SSC	IGS	trnN-GUU-ndhF	SSC	IGS	trnN-GUU-ndhF
71	112400	F	71	112490	-1	2.62e-31	CATCTCATAGGGAACCTCAAAGCGGCTCTATTTCATTATATAACATCCAATTCCATTATTGGTGTTATGTT	SSC	IGS	trnN-GUU-ndhF	SSC	IGS	trnN-GUU-ndhF
159	112490	F	159	112732	-1	6.14e-84	CATCTCATAGGAAACCTCAAAGCGGCTCTATTTCATTATATAACATCCAATTCCATTATTGGTGTTATGTTATTCTATTCCACCTTTATCCCACATTTTGACATAACAGATGTCGTTTCTAGTCTTTCTATTTCTTTTCTATATCTATATCTGAATATA	SSC	IGS	trnN-GUU-ndhF	SSC	IGS	trnN-GUU-ndhF
49	113324	F	49	113348	-1	3.19e-18	AGATGATAAATATAAAAAATAACGAGATGAAAAATATAAAAAATAACGA	SSC	IGS	trnN-GUU-ndhF	SSC	IGS	trnN-GUU-ndhF
52	121775	F	52	121854	0	3.39e-22	TCCAAATTAAACCACGATTCTCACCAACTAATCAATAGTTTTGATTTGTAGT	SSC	IGS	trnN-GUU-ndhF	SSC	IGS	trnN-GUU-ndhF
137	127709	F	137	127862	0	2.26e-73	TGCCTTTTCCAATCCAAATATTTTCTATTTGGCTTTTTGTCCATATCTATAATATTACCCATTTTAAAAATATATGAGTCCTTCTTAGTTTCATAATTAATAGATTTATACGATAAAAGACCATATCTATAGTATTT	SSC	CDS	ycf1	SSC	CDS	ycf1
47	130192	F	47	130246	0	3.47e-19	TTCTCTAGCAAATTTACTGATTAAAGTTAAAAAATTACTAATTTCTG	SSC	CDS	ycf1	SSC	CDS	ycf1
41	130895	F	41	130901	-1	1.75e-13	GAAGGAGAAGGAGAAGGAGAAGGAGAAGGAGAAGGAGAAGG	SSC	CDS	ycf1	SSC	CDS	ycf1
49	131987	F	49	132161	0	2.17e-20	ATTGCAATTTAATTTTCTTTTCTATTGCTATTTCTTTTTCT	SSC	IGS	ycf1-trnN-GUU	SSC	IGS	ycf1-trnN-GUU
36	132026	F	36	132257	0	1.45e-12	AGACTAGAAACGACATCTGTTATGTCAAAATGTGGG	SSC	IGS	ycf1-trnN-GUU	SSC	IGS	ycf1-trnN-GUU
54	133199	F	54	144168	-1	3.43e-21	CAGAATACGGCATACGAGATTCGCCTTAGTCTCGTGGGCTCGGAGATGTGTATA	IRa	IGS	trnG-UCC-trnN-CUU	IRa	intron	rps12
39	138851	F	39	138887	0	2.27e-14	CTCCTGGTCCCTGCGGAAAGGAAAAAGACTTTCACGCTC	IRa	intron	trnI-GAU	IRa	intron	trnI-GAU
64	142792	F	64	142922	-1	3.88e-27	AGAAGAAAAGGTTCTCTATTGATTCAAACACTGTACCTATGGGATAGAGGAAGAGGAAAAAATC	IRa	IGS	trnV-GAC-rps12	IRa	IGS	trnV-GAC-rps12
48	147437	F	48	147504	-1	1.25e-17	TACTAACTGGAATCAAAGAATTAGTAGATCTGTTCCGCCCAAAATGGG	IRa	IGS	ndhB-trnL-CAA	IRa	IGS	ndhB-trnL-CAA
43	151625	F	43	151667	0	8.88e-17	ATTCTCTTTCTTCATCATCAATCCAATAACTGTTTGCAACCCA	IRa	CDS	ycf2	IRa	CDS	ycf2
113	152004	F	113	152052	-1	2.16e-56	TGGTTCATATGTAGGATCTTTTGGTTCAGATGTAAGATCATCATCATCTGGTTCAGATGTAGGATCTTTTGGTTCAGATGTAAGATCATCATCATCTGGTTCAGATGTAGGAT	IRa	CDS	ycf2	IRa	CDS	ycf2
65	152004	F	65	152100	-1	9.84e-28	TGGTTCATATGTAGGATCTTTTGGTTCAGATGTAAGATCATCATCATCTGGTTCAGATGTAGGAT	IRa	CDS	ycf2	IRa	CDS	ycf2
31	310	P	31	348	0	1.49e-09	TTTAATAAAAAAAGGAGCAATAATCCCTCTT	LSC	IGS	trnH-GUG-psbA	LSC	IGS	trnH-GUG-psbA
30	9118	P	30	47220	-1	5.36e-07	ACGGAAAGAGAGGGATTCGAACCCTCGGTA	LSC	CDS	trnS-GCU	LSC	CDS	trnS-GGA
39	45932	P	39	143365	0	2.27e-14	CAGAACCGTACATGAGATTTTCATCTCATACGGCTCCTC	LSC	intron	ycf3	IRa	IGS	trnV-GAC-rps12
66	60096	P	66	60735	0	1.26e-30	GATTCGGATATTCATCTTCACAATACCTGTGAAACGGATCTAAATGATGATGGCACTTTTAGGGAT	LSC	IGS	rbcL-accD	LSC	gene	accD
72	60657	P	72	132353	0	3.08e-34	TTTTTTCAAGCAGAAGACGGCATACGAGATTCGCCTTAGTCTCGTGGGCTCGGAGATGTGTATAAGAGACAG	LSC	IGS	rbcL-accD	SSC	IGS	ycf1-trnN-GUU
62	60659	P	62	101134	0	3.23e-28	TTTTCAAGCAGAAGACGGCATACGAGATTCGCCTTAGTCTCGTGGGCTCGGAGATGTGTATA	LSC	IGS	rbcL-accD	IRb	intron	rps12
62	60667	P	62	112095	-1	6.01e-26	CAGAAGACGGCATACGAGATTCGCCTTAGTCTCGTGGGCTCGGAGATGTGTATAAGAGACAG	LSC	IGS	rbcL-accD	IRb	intron	rps12
30	60699	P	30	148415	-1	5.36e-07	CGTGGGCTCGGAGATGTGTATAAGAGACAG	LSC	IGS	rbcL-accD	IRa	IGS	trnL-CAA-ycf2
66	60735	P	66	60806	0	1.26e-30	ATCCCTAAAAGTGCCATCATCATTTAGATCCGTTTCACAGGTATTGTGAAGATGAATATCCGAATCA	LSC	gene	accD	LSC	gene	accD
99	89012	P	99	156149	-1	5.08e-48	TGTCCTAGTTGATCCTGATTCGACATTAGAAGTATATTGATTTTTCGACAATAACCGAATACTTTTGTCTGTAAATACTGCATATTTGATTCCATCCAT	LSC	CDS	rpl23	IRa	IGS	trnI-GUG-trnH-GUG
140	89034	P	140	156086	-1	1.48e-72	ACATTAGAAGTATATTGATTTTTCGACAATAACCGAATACTTTTGTCTGTAAATACTGCATATTTGATTCCATCCATAAATCTATTTTCTTCCCTATGAGTTCTAGTCTCAATAAGAATGCTAGTTCTTACTGTTCATAT	LSC	CDS	rpl23	IRa	IGS	trnI-GUG-trnH-GUG
62	89112	P	62	156086	0	3.23e-28	AATCTATTTTCTTCCCTATGAGTTCTAGTCTCAATAAGAATGCTAGTTCTTACTGTTCATAT	LSC	IGS	rpl23-trnI-GUG	IRa	IGS	trnI-GUG-trnH-GUG
36	89176	P	36	156048	-1	1.57e-10	TATGATATGAATATACCACACCAATTCGTTATGTAT	LSC	IGS	rpl23-trnI-GUG	IRa	IGS	trnI-GUG-trnH-GUG
38	89233	P	38	156000	0	9.09e-14	ATTCCATTGATACAGAGCCAATTCCAATAGACTTATTG	LSC	IGS	rpl23-trnI-GUG	IRa	IGS	trnI-GUG-trnH-GUG
113	93191	P	113	152004	-1	2.16e-56	ATCCTACATCTGAACCAGATGATGATGATCTTACATCTGAACCAAAAGATCCTACATCTGAACCAGATGATGATGATCTTACATCTGAACCAAAAGATCCTACATCTGAACCA	IRb	CDS	ycf2	IRa	CDS	ycf2
65	93191	P	65	152004	-1	9.84e-28	ATCCTACATCTGAACCAGATGATGATGATCTTACATCTGAACCAAAAGATCCTACATCTGAACCA	IRb	CDS	ycf2	IRa	CDS	ycf2
113	93239	P	113	152052	-1	2.16e-56	ATCCTACATCTGAACCAGATGATGATGATCTTACATCTGAACCAAAAGATCCTACATCTGAACCAGATGATGATGATCTTACATCTGAACCAAAAGATCCTACATATGAACCA	IRb	CDS	ycf2	IRa	CDS	ycf2
65	93287	P	65	152100	-1	9.84e-28	ATCCTACATCTGAACCAGATGATGATGATCTTACATCTGAACCAAAAGATCCTACATATGAACCA	IRb	CDS	ycf2	IRa	CDS	ycf2
35	93336	P	35	151964	-1	6.11e-10	TCCTACATATGAACCAAATGGTCCTACATATGAGC	IRb	CDS	ycf2	IRa	CDS	ycf2
35	93357	P	35	151985	-1	6.11e-10	TCCTACATATGAGCCAAATGGTCCTACATATGAGC	IRb	CDS	ycf2	IRa	CDS	ycf2
30	93562	P	30	151746	-1	5.36e-07	GGGGATGGGGTTGTGGACGGGGATGGGGTT	IRb	CDS	ycf2	IRa	CDS	ycf2
30	93580	P	30	151764	-1	5.36e-07	GGGGATGGGGTTATGGACGGGGATGGGGTT	IRb	CDS	ycf2	IRa	CDS	ycf2
43	93646	P	43	151625	0	8.88e-17	TGGGTTGCAAACAGTTATTGGATTGATGATGAAGAAAGAGAAT	IRb	CDS	ycf2	IRa	CDS	ycf2
43	93688	P	43	151667	0	8.88e-17	TGGGTTGCAAACAGTTATTGGATTGATGATGAAGAAAGAGAAT	IRb	CDS	ycf2	IRa	CDS	ycf2
35	94492	P	35	150814	0	5.82e-12	GATGAGAGTCAGATTGATGAGAGTCAGATTGATGA	IRb	CDS	ycf2	IRa	CDS	ycf2
35	94507	P	35	150829	0	5.82e-12	GATGAGAGTCAGATTGATGAGAGTCAGATTGATGA	IRb	CDS	ycf2	IRa	CDS	ycf2
30	96911	P	30	112095	-1	5.36e-07	AGTGGGCTCGGAGATGTGTATAAGAGACAG	IRb	IGS	ycf2-trnL-CAA	IRb	IGS	trnG-UCC-trnN-GUU
30	96911	P	30	132353	-1	5.36e-07	AGTGGGCTCGGAGATGTGTATAAGAGACAG	IRb	IGS	ycf2-trnL-CAA	SSC	IGS	ycf1-trnN-GUU
48	97804	P	48	147437	-1	1.25e-17	CCCATTTTGGGCGGAACCGATCTACTAATTCTTTGATTCCAGTTAGTA	IRb	IGS	trnL-CAA-ndhB	IRb	IGS	ndhB-trnL-CAA
30	97822	P	30	147437	0	5.96e-09	GATCTACTAATTCTTTGATTCCAGTTAGTA	IRb	IGS	trnL-CAA-ndhB	IRb	IGS	ndhB-trnL-CAA
48	97871	P	48	147504	-1	1.25e-17	CCCATTTTGGGCGGAACAGATCTACTAATTCTTTGATTCCAGTTAGTA	IRb	IGS	trnL-CAA-ndhB	IRb	IGS	ndhB-trnL-CAA
30	97889	P	30	147504	0	5.96e-09	GATCTACTAATTCTTTGATTCCAGTTAGTA	IRb	IGS	trnL-CAA-ndhB	IRb	IGS	ndhB-trnL-CAA
54	101134	P	54	133199	-1	3.43e-21	TATACACATCTCCGAGCCCACGAGACTAAGGCGAATCTCGTATGCCGTCTTCTG	IRb	intron	rps12	IRa	IGS	trnN-GUU-trnG-UCC
64	102370	P	64	142792	-1	3.88e-27	GATTTTTTCCTCTGCCTCTATCCCATAGGTACAGTGTTTGAATCAATAGAGAACCTTTTCTTCT	IRb	IGS	rps12-trnV-GAC	IRa	IGS	trnV-GAC-rps12
64	102500	P	64	142922	-1	3.88e-27	GATTTTTTCCTCTTCCTCTATCCCATAGGTACAGTGTTTGAATCAATAGAGAACCTTTTCTTCT	IRb	IGS	rps12-trnV-GAC	IRa	IGS	trnV-GAC-rps13
39	106430	P	39	138851	0	2.27e-14	GAGCGTGAAAGTCTTTTTCCTTTCCGCAGGGACCAGGAG	IRb	intron	trnI-GAC	IRa	intron	trnI-GAU
39	106466	P	39	138887	0	2.27e-14	GAGCGTGAAAGTCTTTTTCCTTTCCGCAGGGACCAGGAG	IRb	intron	trnI-GAC	IRa	intron	trnI-GAU
54	112103	P	54	144168	-1	3.43e-21	TATACACATCTCCGAGCCCACGAGACTAAGGCGAATCTCGTATGCCGTATTCTG	IRb	IGS	trnG-UCC-trnN-GUU	IRa	intron	rps12
37	112434	P	37	132311	0	3.64e-13	ATTATATAACATCCAATTCCATTATTGGTGTTATGTT	SSC	IGS	trnN-GUU-ndhF	SSC	IGS	ycf1-trnN-GUU
125	112524	P	125	132223	0	3.8e-66	ATTATATAACATCCAATTCCATTATTGGTGTTATGTTATTCTATTCCACCTTTATCCCACATTTTGACATAACAGATGTCGTTTCTAGTCTTTCTATTTCTTTTCTATATCTATATCTGAATATA	SSC	IGS	trnN-GUU-ndhF	SSC	IGS	ycf1-trnN-GUU
36	112579	P	36	132026	0	1.45e-12	CCCACATTTTGACATAACAGATGTCGTTTCTAGTCT	SSC	IGS	trnN-GUU-ndhF	SSC	IGS	ycf1-trnN-GUU
133	112766	P	133	132215	0	5.79e-71	ATTATATAACATCCAATTCCATTATTGGTGTTATGTTATTCTATTCCACCTTTATCCCACATTTTGACATAACAGATGTCGTTTCTAGTCTTTCTATTTCTTTTCTATATCTATATCTGAATATAATTACATA	SSC	IGS	trnN-GUU-ndhF	SSC	IGS	ycf1-trnN-GUU
36	112821	P	36	132026	0	1.45e-12	CCCACATTTTGACATAACAGATGTCGTTTCTAGTCT	SSC	IGS	trnN-GUU-ndhF	SSC	IGS	ycf1-trnN-GUU
42	123082	P	42	143364	-1	4.47e-14	TACAGAACCGTACATGAGATTTTCACCTCATACGGCTCCTCG	SSC	intron	ndhA	IRa	IGS	trnV-GAC-rps12
62	132353	P	62	133199	-1	6.01e-26	CTGTCTCTTATACACATCTCCGAGCCCACGAGACTAAGGCGAATCTCGTATGCCGTCTTCTG	SSC	IGS	ycf1-trnN-GUU	IRa	IGS	trnN-GUU-trnG-UCC
62	132361	P	62	144160	0	3.23e-28	TATACACATCTCCGAGCCCACGAGACTAAGGCGAATCTCGTATGCCGTCTTCTGCTTGAAAA	SSC	IGS	ycf1-trnN-GUU	IRa	intron	rps12
30	133231	P	30	148415	-1	5.36e-07	CGTGGGCTCGGAGATGTGTATAAGAGACAG	IRa	IGS	trnN-GUU-trnG-UCC	IRa	intron	rps12
D. floribunda
Length of the 1st repeat (bp)	Starting position of the 1st repeat (bp)	Direction	Length of the 2nd repeat (bp)	Starting position of the 2nd repeat (bp)	Distance between the repeats	Evalue	Repeat sequences	RegionA			RegionB
61	15343	F	61	15399	0	1.28e-27	CAATTTTTTATTTATATGATAGAATAATTTTCTTTTGGTCAATGGTTGAATAAAATCAATT	LSC	IGS	atpH-atpI	LSC	IGS	atpH-atpI
147	30335	F	147	30479	0	2.14e-79	ATTCTTCCCAACTTTTTCAATGAACGGGCTCTTACCAGAATTATAGATGGATACTGAGGAGGACCCGACCCCCTTTTTTTCCCTCTTTGCGGACTTTATTTTTTGATTATTTTCGATTATTTTCATTTGAGTTTCGTAATTTCGATT	LSC	IGS	petN-psbM	LSC	IGS	petN-psbM
76	37737	F	76	37812	0	1.19e-36	ACAATATAAGTGCCAAAAATGCAAATAAAGAAAACAAAAAATGAGAGGGGGGTCAAACTTCTTGTGCTTGAATGAA	LSC	IGS	psbZ-trnG-UCC	LSC	IGS	psbZ-trnG-UCC
71	44109	F	71	44189	0	1.22e-33	AAATATAATAATATGAATTATTTTATTCATTCAAAATTTCGTAAATAATCAATATTTATTTGATTCTAATA	LSC	IGS	psbA-ycf3	LSC	IGS	psbA-ycf3
39	45464	F	39	102547	0	2.25e-14	CAGAACCGTACATGAGATTTTCATCTCATACGGCTCCTC	LSC	intron	ycf3	IRb	IGS	rps7-trnV-GAC
39	45464	F	39	123458	0	2.25e-14	CAGAACCGTACATGAGATTTTCATCTCATACGGCTCCTC	LSC	intron	ycf3	SSC	intron	ndhA
190	59152	F	190	60334	0	2.76e-105	AACAAATCTTTCTTTTTTCGATGTTTAACACGACATAGCAGAAATGAGATAAAGATAATATGAAGCCATATTGATATATATTTAATCTTGACAAAATAGTAGCCTTATAGGTATAATTAGGTATAATTCAAATTAGGTATAATTCAAATGAACAGGAATTAAGTCTTAATTAGATAGTTTATACTTTTAA	LSC	IGS	rbcL-accD	LSC	IGS	rbcL-accD
79	61159	F	79	61192	0	1.86e-38	ATAGAAAGTCCTACTGAACAGGATTCCACTCAAATAGAAAGTCCTA	LSC	gene	accD	LSC	gene	accD
46	61159	F	46	61225	0	1.38e-18	ATAGAAAGTCCTACTGAACAGGATTCCACTCAAATAGAAAGTCCTA	LSC	gene	accD	LSC	gene	accD
59	61417	F	59	61480	-1	3.63e-24	ATTGAATGGGATTCGGAGGAGGCTCTCAGTGAATCGGATTCCGAATGGGATTGGGAGGA	LSC	gene	accD	LSC	gene	accD
35	61691	F	35	61790	-1	6.06e-10	AATTGGATTCGGGGGAGGCTCCCATTCAATTGGAT	LSC	gene	accD	LSC	gene	accD
35	61718	F	35	61754	-1	6.06e-10	AATTGGATTCCGAAGTGGAGTCCAAATTGGATTCC	LSC	gene	accD	LSC	gene	accD
73	72537	F	73	72558	0	7.63e-35	AAATCCAAGCAACCCTTTCTGAAATCCAAGCAACCCTTTCTGAAATCCAAGCAACCCTTTCTGAAATCCAAGC	LSC	CDS	rps18	LSC	CDS	rps18
52	72537	F	52	72579	0	3.36e-22	AAATCCAAGCAACCCTTTCTGAAATCCAAGCAACCCTTTCTGAAATCCAAGC	LSC	CDS	rps18	LSC	intron	rps18
31	72537	F	31	72600	0	1.48e-09	AAATCCAAGCAACCCTTTCTGAAATCCAAGC	LSC	CDS	rps18	LSC	intron	rps18
132	72831	F	132	72972	0	2.3e-70	AATGAGAAACGAGTTAAAAATAAGGAGAAAGGATTTCAAAAAAATAAGAAACGATTTCAAAATAATAAGAAACGATTTCAAAAAAATCCGAAACAATTTCAAAATAATGAGAAACGATTTAAAAGAACCGAG	LSC	intron	rps18	LSC	intron	rps18
31	72862	F	31	72883	-1	1.37e-07	GATTTCAAAAAAATAAGAAACGATTTCAAAA	LSC	intron	rps18	LSC	intron	rps18
31	72862	F	31	73024	-1	1.37e-07	GATTTCAAAAAAATAAGAAACGATTTCAAAA	LSC	intron	rps18	LSC	intron	rps18
31	72883	F	31	73003	-1	1.37e-07	GATTTCAAAATAATAAGAAACGATTTCAAAA	LSC	intron	rps18	LSC	intron	rps18
31	73003	F	31	73024	-1	1.37e-07	GATTTCAAAAAAATAAGAAACGATTTCAAAA	LSC	intron	rps18	LSC	intron	rps18
32	87014	F	32	87038	-1	3.54e-08	AATTCTTTTTGTAGATTCATCTGCAATTCTTC	LSC	CDS	rps3	LSC	CDS	rps3
67	90309	F	67	90347	-1	6.28e-29	TTTCATTCTTATAAATTCATATAAGAGAACAATGTTATTTTCATTCTTATAAATTCATATAAGAGAA	IRb	IGS	trnI-GUG-ycf2	IRb	IGS	trnI-GUG-ycf2
32	90309	F	32	90385	0	3.69e-10	TTTCATTCTTATAAATTCATATAAGAGAACAA	IRb	IGS	trnI-GUG-ycf2	IRb	IGS	trnI-GUG-ycf2
37	90339	F	37	90377	0	3.6e-13	AATGTTATTTTCATTCTTATAAATTCATATAAGAGAA	IRb	IGS	trnI-GUG-ycf2	IRb	IGS	trnI-GUG-ycf2
49	94389	F	49	94407	-1	3.16e-18	ATTCTTATAAATTCATATAAGAGAACAAATTCTTTTT	IRb	CDS	ycf2	IRb	CDS	ycf2
31	94389	F	31	94425	-1	1.37e-07	ATTCTTATAAATTCATATAAGAGAACAAATT	IRb	CDS	ycf2	IRb	CDS	ycf2
40	95284	F	40	95305	0	5.63e-15	TTTGATCTTGGGGCTCGTTGGTTTGATCTTGGGGCTCGTT	IRb	CDS	ycf2	IRb	CDS	ycf2
32	96810	F	32	96834	0	3.69e-10	AGAGTATCCTGGAGAGGATAAGGAAGAGTATC	IRb	intron	ycf2	IRb	intron	ycf2
30	97043	F	30	97072	0	5.91e-09	ATGAGGCAGAGAGCCTTTTGCCTTCCGAAA	IRb	CDS	ycf2	IRb	CDS	ycf2
41	102545	F	41	123456	0	1.41e-15	TACAGAACCGTACATGAGATTTTCATCTCATACGGCTCCTC	IRb	IGS	rps12-trnV-GAC	SSC	intron	ndhA
38	103453	F	38	103472	0	9.01e-14	TCTATCTATTCTATATTATTCTATCTATTCTATATTATTCT	IRb	IGS	rps12-trnV-GAC	IRb	IGS	rps12-trnV-GAC
40	111988	F	40	112269	0	5.63e-15	AAAGAAAAAGGTTGTCTTAAAATGGCTGGGGAGAGGAGAG	IRb	IGS	rrn5-trnR-ACG	IRb	CDS	trnG-UCC
113	112029	F	113	112309	0	6.31e-59	GTTCCTTTTTTTGAGGGTACTCCCGGGAACAGATCCAGTGGAGACGGGGCGGGCCTGTAGCTCAGAGGATTAGAGCACGTGGCTACGAACCACGGTGTCGGGGGTTCGAATCC	IRb	IGS	rrn5-trnR-ACG	IRb	CDS	trnG-UCC
83	112186	F	83	112594	0	7.28e-41	TTTTGGGAAGGTCGGGGGTTCGAATCCTTCCTACCCCCACAGGGACGGACCTTTCCCTGTGGGGGTAGGAAAATCATGATCGG	IRb	IGS	trnR-ACG-trnG-UUC	IRb	IGS	trnG-UCC-trnN-GUU
73	112196	F	73	112405	0	7.63e-35	GTCGGGGGTTCGAATCCTTCCTACCCCCACAGGGACGGACCTTTCCCTGTGGGGGTAGGAAAATCATGATCGG	IRb	IGS	trnR-ACG-trnG-UUC	IRb	IGS	trnG-UCC-trnN-GUU
167	112405	F	167	112604	0	1.95e-91	GTCGGGGGTTCGAATCCTTCCTACCCCCACAGGGACGGACCTTTCCCTGTGGGGGTAGGAAAATCATGATCGGGATAGCGGACCAAAAGCTTTGGATAGTTGTAAATAGTCCCAGGGCTATGGAACAAAGGATTAGCCCGGACCTACACCGAGGTATTGACGGTTAT	IRb	IGS	trnG-UCC-trnN-GUU	IRb	IGS	trnG-UCC-trnN-GUU
38	126315	F	38	126362	0	9.01e-14	TTTTGTTTCTCGAATATTCAATTGATCAATTAATTCTT	SSC	IGS	ndhH-rps15	SSC	CDS	rps15
167	132701	F	167	132900	0	1.95e-91	ATAACCGTCAATACCTCGGTGTAGGTCCGGGCTAATCCTTTGTTCCATAGCCCTGGGACTATTTACAACTATCCAAAGCTTTTGGTCCGCTATCCCGATCATGATTTTCCTACCCCCACAGGGAAAGGTCCGTCCCTGTGGGGGTAGGAAGGATTCGAACCCCCGAC	IRa	IGS	trnG-UCC-trnN-GUU	IRa	IGS	trnG-UCC-trnN-GUU
83	132795	F	83	133203	0	7.28e-41	CCGATCATGATTTTCCTACCCCCACAGGGAAAGGTCCGTCCCTGTGGGGGTAGGAAGGATTCGAACCCCCGACCTTCCCAAAA	IRa	IGS	trnG-UCC-trnN-GUU	IRa	CDS	trnG-UCC
73	132994	F	73	133203	0	7.63e-35	CCGATCATGATTTTCCTACCCCCACAGGGAAAGGTCCGTCCCTGTGGGGGTAGGAAGGATTCGAACCCCCGAC	IRa	IGS	trnG-UCC-trnN-GUU	IRa	CDS	trnG-UCC
113	133050	F	113	133330	0	6.31e-59	GGATTCGAACCCCCGACACCGTGGTTCGTAGCCACGTGCTCTAATCCTCTGAGCTACAGGCCCGCCCCGTCTCCACTGGATCTGTTCCCGGGAGTACCCTCAAAAAAAGGAAC	IRa	IGS	trnG-UCC-trnN-GUU	IRa	CDS	trnR-ACG
40	133163	F	40	133444	0	5.63e-15	CTCTCCTCTCCCCAGCCATTTTAAGACAACCTTTTTCTTT	IRa	IGS	trnG-UCC-trnN-GUU	IRa	IGS	rrn5-trnR-ACG
38	141962	F	38	141981	0	9.01e-14	ATATAGAATAGATAGAATAATATAGAATAGATAGAATA	IRa	IGS	trnV-GAC-rps12	IRa	IGS	trnV-GAC-rps12
30	148370	F	30	148399	0	5.91e-09	TTTCGGAAGGCAAAAGGCTCTCTGCCTCAT	IRa	CDS	ycf2	IRa	CDS	ycf2
32	148606	F	32	148630	0	3.69e-10	GATACTCTTCCTTATCCTCTCCAGGATACTCT	IRa	intron	ycf2	IRa	intron	ycf2
40	150127	F	40	150148	0	5.63e-15	AACGAGCCCCAAGATCAAACCAACGAGCCCCAAGATCAAA	IRa	CDS	ycf2	IRa	CDS	ycf2
49	151016	F	49	151034	-1	3.16e-18	CACAACCCCATCCCTGTCCACAACCCCATCCCCGTCCACAACCCCATCC	IRa	CDS	ycf2	IRa	CDS	ycf2
32	155055	F	32	155131	0	3.69e-10	TTGTTCTCTTATATGAATTTATAAGAATGAAA	IRa	IGS	ycf2-trnI-GUG	IRa	IGS	ycf2-trnI-GUG
67	155058	F	67	155096	-1	6.28e-29	TTCTCTTATATGAATTTATAAGAATGAAAATAACATTATTCTCTTATATGAATTTATAAGAATGAAA	IRa	IGS	ycf2-trnI-GUG	IRa	IGS	ycf2-trnI-GUG
166	60	P	166	85491	0	7.78e-91	TATACAAACAAGATATACAAATGACTAATAGATTTGATCTAGATTAGGTAAAATACACGATTCGCCGTATTACTCATTAAATACATGTATATCTTAATTCAAGATATATCTTAATTGAAATGAAAGATTTGGGAATCCAAAAAAAAAATATGTCTGATCGACTAAT	LSC	IGS	trnI-GUG-trnH-GUG	LSC	IGS	rps16-rps3
30	9131	P	30	46781	-1	5.32e-07	ACGGAAAGAGAGGGATTCGAACCCTCGGTACG	LSC	CDS	trnS-GCU	LSC	CDS	trnS-GGA
39	45464	P	39	142886	0	2.25e-14	CAGAACCGTACATGAGATTTTCATCTCATACGGCTCCTC	LSC	intron	ycf3	IRa	IGS	trnV-GAC-rps12
105	52608	P	105	62928	0	4.14e-54	ATCGAAATTGAAATCCATTTTTATTATCTTTGCTTATTGCCATCTTGTTATTTTTTTTTGAATTTTTTTAATTCAAATTTTATTTTTCATCTTTCTACATGATAA	LSC	IGS	ndhC-trnV-UAC	LSC	IGS	accD-psaI
114	52712	P	114	63033	0	1.58e-59	AGTATTTATGAAATTGGAATTCGAATTGGTATAGATCTCAGTATATATCTAAGAGAGTATATACTGGACTTATTTTTTTAATAATAGAATCAGGAGGTCTTTTCGTCTCTTTTT	LSC	IGS	ndhC-trnV-UAC	LSC	gene	accD
67	90309	P	67	155058	-1	6.28e-29	TTTCATTCTTATAAATTCATATAAGAGAACAATGTTATTTTCATTCTTATAAATTCATATAAGAGAA	IRb	IGS	trnI-GUG-ycf2	LSC	IGS	trnI-GUG-ycf2
32	90309	P	32	155055	0	3.69e-10	TTTCATTCTTATAAATTCATATAAGAGAACAA	IRb	IGS	trnI-GUG-ycf2	IRa	IGS	trnI-GUG-ycf2
37	90339	P	37	155058	0	3.6e-13	CAATGTTATTTTCATTCTTATAAATTCATATAAGAGA	IRb	IGS	trnI-GUG-ycf2	IRa	IGS	trnI-GUG-ycf2
67	90347	P	67	155096	-1	6.28e-29	TTTCATTCTTATAAATTCATATAAGAGAATAATGTTATTTTCATTCTTATAAATTCATATAAGAGAA	IRb	IGS	trnI-GUG-ycf2	IRa	IGS	trnI-GUG-ycf2
37	90377	P	37	155096	0	3.6e-13	AATGTTATTTTCATTCTTATAAATTCATATAAGAGAA	IRb	IGS	trnI-GUG-ycf2	IRa	IGS	trnI-GUG-ycf2
32	90385	P	32	155131	0	3.69e-10	TTTCATTCTTATAAATTCATATAAGAGAACAA	IRb	IGS	trnI-GUG-ycf2	IRa	IGS	trnI-GUG-ycf2
49	94389	P	49	151016	-1	3.16e-18	GGATGGGGTTGTGGACGGGGATGGGGTTGTGGACGGGGATGGGGTTGTG	IRb	CDS	ycf2	IRa	IGS	trnI-GUG-ycf2
31	94389	P	31	151016	-1	1.37e-07	GGATGGGGTTGTGGACGGGGATGGGGTTGTG	IRb	CDS	ycf2	IRa	CDS	ycf2
49	94407	P	49	151034	-1	3.16e-18	GGATGGGGTTGTGGACGGGGATGGGGTTGTGGACAGGGATGGGGTTGTG	IRb	CDS	ycf2	IRa	CDS	ycf2
31	94425	P	31	151052	-1	1.37e-07	GGATGGGGTTGTGGACAGGGATGGGGTTGTG	IRb	CDS	ycf2	IRa	CDS	ycf2
30	94512	P	30	150903	-1	5.32e-07	TCAAGTAGAATCCTGGGTCGCAAGAAGTCA	IRb	CDS	ycf2	IRa	CDS	ycf2
30	94539	P	30	150930	-1	5.32e-07	TCAAGTAGAATCCTGGGTCGCAAGAAGTGA	IRb	CDS	ycf2	IRa	CDS	ycf2
40	95284	P	40	150127	0	5.63e-15	TTTGATCTTGGGGCTCGTTGGTTTGATCTTGGGGCTCGTT	IRb	CDS	ycf2	IRa	CDS	ycf2
40	95305	P	40	150148	0	5.63e-15	TTTGATCTTGGGGCTCGTTGGTTTGATCTTGGGGCTCGTT	IRb	CDS	ycf2	IRa	CDS	ycf2
32	96810	P	32	148606	0	3.69e-10	AGAGTATCCTGGAGAGGATAAGGAAGAGTATCCTGGAGAG	IRb	intron	ycf2	IRa	CDS	ycf2
32	96834	P	32	148630	0	3.69e-10	AGAGTATCCTGGAGAGGATAAGGAAGAGTATC	IRb	intron	ycf2	IRa	intron	ycf2
30	97043	P	30	148370	0	5.91e-09	ATGAGGCAGAGAGCCTTTTGCCTTCCGAAA	IRb	CDS	ycf2	IRa	intron	ycf2
30	97072	P	30	148399	0	5.91e-09	ATGAGGCAGAGAGCCTTTTGCCTTCCGAAA	IRb	CDS	ycf2	IRa	CDS	ycf2
38	103453	P	38	141962	0	9.01e-14	TATTCTATCTATTCTATATTATTCTATCTATTCTATAT	IRb	IGS	rps12-trnV-GAC	IRa	CDS	ycf2
38	103472	P	38	141981	0	9.01e-14	TATTCTATCTATTCTATATTATTCTATCTATTCTATAT	IRb	IGS	rps12-trnV-GAC	IRa	IGS	rps12-trnV-GAC
40	111988	P	40	133163	0	5.63e-15	AAAGAAAAAGGTTGTCTTAAAATGGCTGGGGAGAGGAGAG	IRb	IGS	rrn5-trnR-ACG	IRa	IGS	rps12-trnV-GAC
113	112029	P	113	133050	0	6.31e-59	GTTCCTTTTTTTGAGGGTACTCCCGGGAACAGATCCAGTG	IRb	IGS	rrn5-trnR-ACG	IRa	IGS	rps12-trnV-GAC
83	112186	P	83	132795	0	7.28e-41	GTTGTAAATAGTCCCAGGGCTATGGAACAAAGGATTAGCCCGGACCTACACCGAGGTATTGACGGTTATAAATATTGTTTATT	IRb	IGS	trnG-UCC-trnN-GUU	IRa	IGS	trnG-UCC-trnN-GUU
73	112196	P	73	132994	0	7.63e-35	GTCCCAGGGCTATGGAACAAAGGATTAGCCCGGACCTACACCGAGGTATTGACGGTTATAAATATTGTTTATT	IRb	IGS	trnG-UCC-trnN-GUU	IRa	IGS	trnG-UCC-trnN-GUU
40	112269	P	40	133444	0	5.63e-15	TACGAAATTTTTGGGAAGGTCGGGGGTTCGAATCCTTCCT	IRb	IGS	trnG-UCC-trnN-GUU	IRa	IGS	trnG-UCC-trnN-GUU
113	112309	P	113	133330	0	6.31e-59	ACCCCCACAGGGACGGACCTTTCCCTGTGGGGGTAGGAAAATCATGATCGGGATAGCGGACCAAAAGCTTTGGATAGTTGTAAATAGTCCCAGGGCTATGGAACAAAGGATTA	IRb	IGS	trnG-UCC-trnN-GUU	IRa	IGS	trnG-UCC-trnN-GUU
167	112405	P	167	132701	0	1.95e-91	TATGGAACAAAGGATTAGCCCGGACCTACACCGAGGTATTGACGGTTATTTTCAAATCTCGCAGAACAGAATGTGATACAATGAGATAGAATGCAATAGAAACAAAGACGGGGAATGGGTTACCTACTCTTAACGGTCAAAGCGAGCCTTTTGATTCTGATTATTCT	IRb	IGS	trnG-UCC-trnN-GUU	IRa	IGS	trnG-UCC-trnN-GUU
73	112405	P	73	133203	0	7.63e-35	TATGGAACAAAGGATTAGCCCGGACCTACACCGAGGTATTGACGGTTATTTTCAAATCTCGCAGAACAGAATG	IRb	IGS	trnG-UCC-trnN-GUU	IRa	IGS	trnG-UCC-trnN-GUU
83	112594	P	83	133203	0	7.28e-41	TCAAATCTCCCCAAGTAGGATTCGAACCTACGACCAGTCGGTTAACAGCCGATCGCTCTACCACTGAGCTACTGAGGAACAAC	IRb	CDS	trnN-GUU	IRa	CDS	trnN-GUU
167	112604	P	167	132900	0	1.95e-91	CCAAGTAGGATTCGAACCTACGACCAGTCGGTTAACAGCCGATCGCTCTACCACTGAGCTACTGAGGAACAACGAAAGATTAGATCTCATAGAGTTCAATTCCCGTTCTCAACCCATGACCAATATGGGTTCGAAACTTCCTTCGTAACTCCCGGAACTTCTTCCTG	IRb	CDS	trnN-GUU	IRa	CDS	trnN-GUU
147	113207	P	147	130950	0	2.14e-79	GTGATGAACCATACTCCACGAAGGAAGAAGAGGAAAAAAATAAAAATACATGGGTATATGATCCATATACCATCAATCTTATAATTACTGGTATTGGCTTACTGGAAATAGTCATATGGGAAGATTCCAACTTAATCGTTTATAAAG	SSC	IGS	trnG-UCC-ndhF	SSC	CDS	ycf1
41	123456	P	41	142886	0	1.41e-15	TCGCATTAGTTCACGAATGATGACAAGAATTCTATCTCTCT	SSC	intron	ndhA	SSC	intron	rps12
