# Supplementary material for: Comparative Chloroplast Genomics of Dipsacales Species: Insights Into Sequence Variation, Adaptive Evolution, and Phylogenetic Relationships
Source: Front Plant Sci. 2018 May 23;9:689. doi: 10.3389/fpls.2018.00689 (PMC5974163; doi:10.3389/fpls.2018.00689)
Supplement: TABLE S5 — Percentages of variable characters in coding and non-coding regions within 14 Dipsacales species. [file Table_5.XLSX]

## Sheet: Sheet1
Table S5 Percentages of variable characters in coding and noncoding regions within 14 Dipsacales species.
Percentages of variable characters in coding and noncoding regions within six Adoxaceae species.
Lengths (bp)	Variation points	Variation rates （%）	Genes	Scopes	Regions
1062	18.054	1.7	psbA	LSC	coding region
1515	90.9	6	matK	LSC	coding region
261	30.015	11.5	rps16	LSC	coding region
186	0.93	0.5	psbK	LSC	coding region
168	10.92	6.5	psbI	LSC	coding region
1524	50.292	3.3	atpA	LSC	coding region
558	35.154	6.3	atpF	LSC	coding region
246	4.92	2	atpH	LSC	coding region
744	14.88	2	atpI	LSC	coding region
711	5.688	0.8	rps2	LSC	coding region
4164	166.56	4	rpoC2	LSC	coding region
2070	84.87	4.1	rpoC1	LSC	coding region
3213	67.473	2.1	rpoB	LSC	coding region
90	0.99	1.1	petN	LSC	coding region
105	1.995	1.9	psbM	LSC	coding region
1062	19.116	1.8	psbD	LSC	coding region
1422	29.862	2.1	psbC	LSC	coding region
189	0	0	psbZ	LSC	coding region
303	9.09	3	rps14	LSC	coding region
2205	52.92	2.4	psaB	LSC	coding region
2253	54.072	2.4	psaA	LSC	coding region
507	29.913	5.9	ycf3	LSC	coding region
606	13.938	2.3	rps4	LSC	coding region
477	16.218	3.4	ndhJ	LSC	coding region
684	28.044	4.1	ndhK	LSC	coding region
363	10.89	3	ndhC	LSC	coding region
407	21.164	5.2	atpE	LSC	coding region
1507	57.266	3.8	atpB	LSC	coding region
1428	39.984	2.8	rbcL	LSC	coding region
111	1.998	1.8	psaI	LSC	coding region
555	22.2	4	ycf4	LSC	coding region
690	26.22	3.8	cemA	LSC	coding region
963	23.112	2.4	petA	LSC	coding region
123	2.952	2.4	psbJ	LSC	coding region
120	0.96	0.8	psbL	LSC	coding region
120	0	0	psbF	LSC	coding region
252	1.008	0.4	psbE	LSC	coding region
96	9.024	9.4	petL	LSC	coding region
122	10.004	8.2	petG	LSC	coding region
135	4.05	3	psaJ	LSC	coding region
201	10.05	5	rpl33	LSC	coding region
312	14.04	4.5	rps18	LSC	coding region
384	13.824	3.6	rpl20	LSC	coding region
372	23.808	6.4	rps12	LSC	coding region
588	72.324	12.3	clpP	LSC	coding region
1527	36.648	2.4	psbB	LSC	coding region
117	7.956	6.8	psbT	LSC	coding region
132	5.016	3.8	psbN	LSC	coding region
222	7.992	3.6	psbH	LSC	coding region
648	40.824	6.3	petB	LSC	coding region
495	43.56	8.8	petD	LSC	coding region
1014	47.658	4.7	rpoA	LSC	coding region
420	18.06	4.3	rps11	LSC	coding region
114	5.016	4.4	rpl36	LSC	coding region
234	7.02	3	infA	LSC	coding region
405	14.985	3.7	rps8	LSC	coding region
369	4.059	1.1	rpl14	LSC	coding region
360	11.16	3.1	rpl16	LSC	coding region
663	35.139	5.3	rps3	LSC	coding region
578	210.97	36.5	rpl22	LSC	coding region
279	10.881	3.9	rps19	LSC	coding region
828	9.936	1.2	rpl2	IR	coding region
282	7.05	2.5	rpl23	IR	coding region
7044	260.628	3.7	ycf2	IR	coding region
1533	15.33	1	ndhB	IR	coding region
468	4.212	0.9	rps7	IR	coding region
372	23.808	6.4	rps12	IR	coding region
165	14.025	8.5	rpl32	SSC	coding region
978	65.526	6.7	ccsA	SSC	coding region
1503	67.635	4.5	ndhD	SSC	coding region
246	10.086	4.1	psaC	SSC	coding region
306	7.956	2.6	ndhE	SSC	coding region
531	21.771	4.1	ndhG	SSC	coding region
513	66.69	13	ndhI	SSC	coding region
1092	74.256	6.8	ndhA	SSC	coding region
273	19.929	7.3	rps15	SSC	coding region
5767	767.011	13.3	ycf1	SSC	coding region
476	297.5	62.5	trnH-GUG-psbA	LSC	non-coding region
237	40.053	16.9	psbA-trnK-UUU	LSC	non-coding region
288	16.992	5.9	trnK-UUU-matK	LSC	non-coding region
726	48.642	6.7	matK-trnK-UUU	LSC	non-coding region
947	234.856	24.8	trnK-UUU-rps16	LSC	non-coding region
890	117.48	13.2	rps16 intron	LSC	non-coding region
1594	538.772	33.8	rps16-trnG-UUG	LSC	non-coding region
361	48.013	13.3	trnG-UUG-psbK	LSC	non-coding region
386	68.708	17.8	psbK-psbI	LSC	non-coding region
59	15.989	27.1	psbI-trnS-GCU	LSC	non-coding region
793	217.282	27.4	trnS-GCU-trnG-GCC	LSC	non-coding region
712	74.76	10.5	trnG-GCC intron	LSC	non-coding region
214	85.6	40	trnG-GCC-trnR-UCU	LSC	non-coding region
135	60.615	44.9	trnR-UCU-atpA	LSC	non-coding region
64	14.016	21.9	atpA-atpF	LSC	non-coding region
738	61.254	8.3	atpF intron	LSC	non-coding region
438	120.888	27.6	atpF-atpH	LSC	non-coding region
947	142.997	15.1	atpH-atpI	LSC	non-coding region
228	44.004	19.3	atpI-rps2	LSC	non-coding region
245	65.415	26.7	rps2-rpoC2	LSC	non-coding region
172	13.932	8.1	rpoC2-rpoC1	LSC	non-coding region
768	62.208	8.1	rpoC1 intron	LSC	non-coding region
5	0	0	rpoC1-rpoB	LSC	non-coding region
1367	266.565	19.5	rpoB-trnC-GCA	LSC	non-coding region
907	403.615	44.5	trnC-GCA-petN	LSC	non-coding region
528	123.024	23.3	petN-psbM	LSC	non-coding region
1215	289.17	23.8	psbM-trnD-GUC	LSC	non-coding region
118	21.948	18.6	trnD-GUC-trnY-GUA	LSC	non-coding region
64	6.016	9.4	trnY-GUA-trnE-UUC	LSC	non-coding region
880	284.24	32.3	trnE-UUC-trnT-GGU	LSC	non-coding region
1478	543.904	36.8	trnT-GGU-psbD	LSC	non-coding region
247	41.743	16.9	psbD-trnS-UGA	LSC	non-coding region
365	62.78	17.2	trnS-UGA-psbZ	LSC	non-coding region
332	81.672	24.6	psbZ-trnG-UCC	LSC	non-coding region
173	15.051	8.7	trnG-UCC-trnfm-CAU	LSC	non-coding region
166	22.078	13.3	trnfM-CAU-rps14	LSC	non-coding region
140	26.04	18.6	rps14-psaB	LSC	non-coding region
25	0	0	psaB-psaA	LSC	non-coding region
800	291.2	36.4	psaA-ycf3	LSC	non-coding region
1525	108.275	7.1	ycf3 intron	LSC	non-coding region
901	532.491	59.1	ycf3-trnS-GGA	LSC	non-coding region
311	50.071	16.1	trnS-GGA-rps4	LSC	non-coding region
379	82.243	21.7	rps4-trnT-UGU	LSC	non-coding region
823	218.095	26.5	trnT-UGU-trnL-UAA	LSC	non-coding region
522	73.08	14	trnL-UAA-trnL-UAA	LSC	non-coding region
543	301.908	55.6	trnL-UAA-trnF-GAA	LSC	non-coding region
760	179.36	23.6	trnF-GAA-ndhJ	LSC	non-coding region
111	13.986	12.6	ndhJ-ndhK	LSC	non-coding region
59	4.012	6.8	ndhK-ndhC	LSC	non-coding region
1298	494.538	38.1	ndhC-trnV-UAC	LSC	non-coding region
579	41.688	7.2	trnV-UAC intron	LSC	non-coding region
192	37.056	19.3	trnV-UAC-trnM-CAU	LSC	non-coding region
247	53.846	21.8	trnM-CAU-atpE	LSC	non-coding region
808	126.048	15.6	atpB-rbcL	LSC	non-coding region
701	113.562	16.2	rbcL-accD	LSC	non-coding region
740	347.06	46.9	accD-psaI	LSC	non-coding region
427	50.813	11.9	psaI-ycf4	LSC	non-coding region
1335	917.145	68.7	ycf4-cemA	LSC	non-coding region
236	25.96	11	cemA-petA	LSC	non-coding region
1052	228.284	21.7	petA-psbJ	LSC	non-coding region
140	7.84	5.6	psbJ-psbL	LSC	non-coding region
19	0	0	psbL-psbF	LSC	non-coding region
9	0	0	psbF-psbE	LSC	non-coding region
1100	250.8	22.8	psbE-petL	LSC	non-coding region
175	21	12	petL-petG	LSC	non-coding region
123	6.027	4.9	petG-trnW-CCA	LSC	non-coding region
193	39.951	20.7	trnW-CCA-trnP-UCG	LSC	non-coding region
399	63.042	15.8	trnP-UCG-psaJ	LSC	non-coding region
479	127.893	26.7	psaJ-rpl33	LSC	non-coding region
186	24.924	13.4	rpl33-rps18	LSC	non-coding region
0	0	0	rps18 intron	LSC	non-coding region
268	62.98	23.5	rps18-rpl20	LSC	non-coding region
778	44.346	5.7	rpl20-rps12	LSC	non-coding region
157	42.233	26.9	rps12-clpP	LSC	non-coding region
1504	229.36	15.25	clpP intron	LSC	non-coding region
471	62.172	13.2	clpP-psbB	LSC	non-coding region
190	28.88	15.2	psbB-psbT	LSC	non-coding region
60	0	0	psbT-psbN	LSC	non-coding region
102	0	0	psbN-psbH	LSC	non-coding region
124	60.016	48.4	psbH-petB	LSC	non-coding region
195	16.965	8.7	petB-petD	LSC	non-coding region
204	33.66	16.5	petD-rpoA	LSC	non-coding region
74	3.996	5.4	rpoA-rps11	LSC	non-coding region
116	20.996	18.1	rps11-rpl36	LSC	non-coding region
115	8.05	7	rpl36-infA	LSC	non-coding region
121	7.018	5.8	infA-rps8	LSC	non-coding region
206	43.054	20.9	rps8-rpl14	LSC	non-coding region
143	32.032	22.4	rpl14-rpl16	LSC	non-coding region
1320	176.88	13.4	rpl16-rps3	LSC	non-coding region
0	0	65	rps3-rpl22	LSC	non-coding region
84	32.676	38.9	rpl22-rps19	LSC	non-coding region
62	15.996	25.8	rps19-rpl2	IR	non-coding region
670	10.72	1.6	rpl2 intron	IR	non-coding region
18	0	0	rpl2-rpl23	IR	non-coding region
165	1.98	1.2	rpl23-trnI-CAU	IR	non-coding region
88	0	0	trnI-CAU-ycf2	IR	non-coding region
0	0	0	ycf2 intron	IR	non-coding region
675	39.15	5.8	ycf2-trnL-CAA	IR	non-coding region
591	28.959	4.9	trnL-CAA-ndhB	IR	non-coding region
679	12.901	1.9	ndhB intron	IR	non-coding region
344	27.864	8.1	ndhB-rps7	IR	non-coding region
53	0	0	rps7-rps12	IR	non-coding region
1893	247.983	13.1	rps12-trnV-GAC	IR	non-coding region
218	3.052	1.4	trnV-GAC-rrn16	IR	non-coding region
295	5.015	1.7	rrn16-trnI-GAU	IR	non-coding region
946	12.298	1.3	trnI-GAU intron	IR	non-coding region
64	6.016	9.4	trnI-GAU-trnA-UGC	IR	non-coding region
815	8.15	1	trnA-UGC intron	IR	non-coding region
158	6.952	4.4	trnA-UGC-rrn23	IR	non-coding region
99	0.99	1	rrn23-rrn4.5	IR	non-coding region
228	31.92	14	rrn4.5-rrn5	IR	non-coding region
253	22.011	8.7	rrn5-trnR-ACG	IR	non-coding region
620	55.18	8.9	trnR-ACG-trnN-GUU	IR	non-coding region
5392	1078.4	20	trnN-GUU-rpl32	SSC	non-coding region
994	512.904	51.6	rpl32-trnL-UAG	SSC	non-coding region
123	51.291	41.7	trnL-UAG-ccsA	SSC	non-coding region
264	77.088	29.2	ccsA-ndhD	SSC	non-coding region
150	34.8	23.2	ndhD-psaC	SSC	non-coding region
265	50.88	19.2	psaC-ndhE	SSC	non-coding region
244	53.924	22.1	ndhE-ndhG	SSC	non-coding region
366	78.324	21.4	ndhG-ndhI	SSC	non-coding region
79	13.035	16.5	ndhI-ndhA	SSC	non-coding region
1091	113.464	10.4	ndhA intron	SSC	non-coding region
92	12.972	14.1	ndhH-rps15	SSC	non-coding region
433	97.425	22.5	rps15-ycf1	SSC	non-coding region
Percentages of variable characters in coding and noncoding regions within eight Caprifoliaceae species.
Lengths (bp)	Variation points	Variation rates （%）	Genes	Scopes	Regions
1062	41	3.86064	psbA	LSC	coding region
1513	137	9.05486	matK	LSC	coding region
308	68	22.0779	rps16	LSC	coding region
186	7	3.76344	psbK	LSC	coding region
111	2	1.8018	psbI	LSC	coding region
1524	92	6.03675	atpA	LSC	coding region
555	36	6.48649	atpF	LSC	coding region
246	4	1.62602	atpH	LSC	coding region
744	21	2.82258	atpI	LSC	coding region
711	45	6.32911	rps2	LSC	coding region
4161	286	6.87335	rpoC2	LSC	coding region
2052	152	7.40741	rpoC1	LSC	coding region
3216	226	7.02736	rpoB	LSC	coding region
90	3	3.33333	petN	LSC	coding region
105	6	5.71429	psbM	LSC	coding region
1062	23	2.16573	psbD	LSC	coding region
1422	60	4.21941	psbC	LSC	coding region
189	2	1.0582	psbZ	LSC	coding region
303	18	5.94059	rps14	LSC	coding region
2205	77	3.49206	psaB	LSC	coding region
2253	141	6.25832	psaA	LSC	coding region
507	28	5.52268	ycf3	LSC	coding region
612	52	8.49673	rps4	LSC	coding region
477	17	3.56394	ndhJ	LSC	coding region
678	27	3.9823	ndhK	LSC	coding region
363	19	5.23416	ndhC	LSC	coding region
402	15	3.73134	atpE	LSC	coding region
1502	61.2037	4.07482	atpB	LSC	coding region
1428	56	3.92157	rbcL	LSC	coding region
111	1	0.900901	psaI	LSC	coding region
555	29	5.22523	ycf4	LSC	coding region
690	31.9075	4.62428	cemA	LSC	coding region
963	42	4.36137	petA	LSC	coding region
123	18	14.6341	psbJ	LSC	coding region
117	8	6.83761	psbL	LSC	coding region
120	6	5	psbF	LSC	coding region
252	7	2.77778	psbE	LSC	coding region
96	4	4.16667	petL	LSC	coding region
114	1	0.877193	petG	LSC	coding region
141	11	7.80142	psaJ	LSC	coding region
207	17	8.21256	rpl33	LSC	coding region
288	25	8.68056	rps18	LSC	coding region
387	47	12.1447	rpl20	LSC	coding region
372	6	1.6129	rps12	LSC	coding region
406	135.198	33.3	clpP	LSC	coding region
1527	45	2.94695	psbB	LSC	coding region
108	4	3.7037	psbT	LSC	coding region
132	5	3.78788	psbN	LSC	coding region
222	8	3.6036	psbH	LSC	coding region
524	18.34	3.5	petB	LSC	coding region
525	21	4	petD	LSC	coding region
1026	121.068	11.8	rpoA	LSC	coding region
417	45	10.7914	rps11	LSC	coding region
114	7	6.14035	rpl36	LSC	coding region
240	25	10.4167	infA	LSC	coding region
429	46	10.7226	rps8	LSC	coding region
369	25	6.77507	rpl14	LSC	coding region
411	18.2667	4.44444	rpl16	LSC	coding region
736	145	19.7011	rps3	LSC	coding region
489	52	10.6339	rpl22	LSC	coding region
279	23	8.24373	rps19	LSC	coding region
816	58	7.10784	rpl2	IR	coding region
288	34.3311	11.9205	rpl23	IR	coding region
7230	1583.37	21.9	ycf2	IR	coding region
1533	15	0.978474	ndhB	IR	coding region
513	79	15.3996	rps7	IR	coding region
372	38.9776	10.4779	rps12	IR	coding region
165	15	9.09091	rpl32	SSC	coding region
966	84	8.69565	ccsA	SSC	coding region
1518	90.8982	5.98802	ndhD	SSC	coding region
246	8	3.25203	psaC	SSC	coding region
306	19	6.20915	ndhE	SSC	coding region
531	22	4.14313	ndhG	SSC	coding region
498	34	6.82731	ndhI	SSC	coding region
1092	56	5.12821	ndhA	SSC	coding region
1182	64	5.41455	ndhH	SSC	coding region
270	71.82	26.6	rps15	SSC	coding region
5831	1189.52	20.4	ycf1	LSC	non-coding region
375	304.875	81.3	trnH-GUG-psbA	LSC	non-coding region
230	36.11	15.7	psbA-trnK-UUU	LSC	non-coding region
297	53.46	18	trnK-UUU-matK	LSC	non-coding region
819	149.058	18.2	matK-trnK-UUU	LSC	non-coding region
642	166.92	26	trnK-UUU-rps16	LSC	non-coding region
908	122.58	13.5	rps16 intron	LSC	non-coding region
1843	547.371	29.7	rps16-trnG-UUG	LSC	non-coding region
349	18.148	5.2	trnG-UUG-psbK	LSC	non-coding region
485	125.13	25.8	psbK-psbI	LSC	non-coding region
132	36.96	28	psbI-trnS-GCU	LSC	non-coding region
866	272.79	31.5	trnS-GCU-trnG-GCC	LSC	non-coding region
735	89.67	12.2	trnG-GCC intron	LSC	non-coding region
201	75.978	37.8	trnG-GCC-trnR-UCU	LSC	non-coding region
146	56.064	38.4	trnR-UCU-atpA	LSC	non-coding region
74	27.01	36.5	atpA-atpF	LSC	non-coding region
756	105.084	13.9	atpF intron	LSC	non-coding region
381	65.151	17.1	atpF-atpH	LSC	non-coding region
1249	258.543	20.7	atpH-atpI	LSC	non-coding region
219	37.011	16.9	atpI-rps2	LSC	non-coding region
227	39.044	17.2	rps2-rpoC2	LSC	non-coding region
348	195.924	56.3	rpoC2-rpoC1	LSC	non-coding region
813	99.186	12.2	rpoC1 intron	LSC	non-coding region
32	5.984	18.7	rpoC1-rpoB	LSC	non-coding region
1340	297.48	22.2	rpoB-trnC-GCA	LSC	non-coding region
971	519.485	53.5	trnC-GCA-petN	LSC	non-coding region
1251	362.79	29	petN-psbM	LSC	non-coding region
1215	545.535	44.9	psbM-trnD-GUC	LSC	non-coding region
111	13.986	12.6	trnD-GUC-trnY-GUA	LSC	non-coding region
59	8.024	13.6	trnY-GUA-trnE-UUC	LSC	non-coding region
876	233.016	26.6	trnE-UUC-trnT-GGU	LSC	non-coding region
886	133.786	15.1	trnT-GGU-psbD	LSC	non-coding region
240	36	15	psbD-trnS-UGA	LSC	non-coding region
367	55.05	15	trnS-UGA-psbZ	LSC	non-coding region
408	155.04	38	psbZ-trnG-UCC	LSC	non-coding region
199	48.954	24.6	trnG-UCC-trnfm-CAU	LSC	non-coding region
141	20.022	14.2	trnfM-CAU-rps14	LSC	non-coding region
135	19.035	14.1	rps14-psaB	LSC	non-coding region
25	1	4	psaB-psaA	LSC	non-coding region
933	321.885	34.5	psaA-ycf3	LSC	non-coding region
1526	178.542	11.7	ycf3 intron	LSC	non-coding region
450	102.15	22.7	ycf3-trnS-GGA	LSC	non-coding region
339	84.072	24.8	trnS-GGA-rps4	LSC	non-coding region
400	78	19.5	rps4-trnT-UGU	LSC	non-coding region
805	189.175	23.5	trnT-UGU-trnL-UAA	LSC	non-coding region
593	164.261	27.7	trnL-UAA intron	LSC	non-coding region
363	54.087	14.9	trnL-UAA-trnF-GAA	LSC	non-coding region
736	153.824	20.9	trnF-GAA-ndhJ	LSC	non-coding region
99	9.009	9.1	ndhJ-ndhK	LSC	non-coding region
62	14.012	22.6	ndhK-ndhC	LSC	non-coding region
1340	640.52	47.8	ndhC-trnV-UAC	LSC	non-coding region
579	39.951	6.9	trnV-UAC intron	LSC	non-coding region
190	16.91	8.9	trnV-UAC-trnM-CAU	LSC	non-coding region
235	58.985	25.1	trnM-CAU-atpE	LSC	non-coding region
813	134.958	16.6	atpE-rbcL	LSC	non-coding region
2102	1519.75	72.3	rbcL-accD	LSC	non-coding region
761	371.368	48.8	accD-psaI	LSC	non-coding region
452	90.852	20.1	psaI-ycf4	LSC	non-coding region
1005	300.495	29.9	ycf4-cemA	LSC	non-coding region
230	40.02	17.4	cemA-petA	LSC	non-coding region
1091	403.67	37	petA-psbJ	LSC	non-coding region
283	198.949	70.3	psbJ-psbL	LSC	non-coding region
22	2.992	13.6	psbL-psbF	LSC	non-coding region
9	0.999	11.1	psbF-psbE	LSC	non-coding region
1405	449.6	32	psbE-petL	LSC	non-coding region
177	15.045	8.5	petL-petG	LSC	non-coding region
125	19	15.2	petG-trnW-CCA	LSC	non-coding region
197	43.931	22.3	trnW-CCA-trnP-UCG	LSC	non-coding region
497	178.92	36	trnP-UCG-psaJ	LSC	non-coding region
567	180.873	31.9	psaJ-rpl33	LSC	non-coding region
187	46.937	25.1	rpl33-rps18	LSC	non-coding region
414	275.31	66.5	rps18 intron	LSC	non-coding region
259	41.958	16.2	rps18-rpl20	LSC	non-coding region
827	138.109	16.7	rpl20-rps12	LSC	non-coding region
827	265.467	32.1	rps12-clpP	LSC	non-coding region
0	0	0	clpP intron	LSC	non-coding region
462	79.002	17.1	clpP-psbB	LSC	non-coding region
194	24.056	12.4	psbB-psbT	LSC	non-coding region
59	5.015	8.5	psbT-psbN	LSC	non-coding region
107	8.025	7.5	psbN-psbH	LSC	non-coding region
893	110.732	12.4	psbH-petB	LSC	non-coding region
989	157.251	15.9	petB-petD	LSC	non-coding region
209	53.922	25.8	petD-rpoA	LSC	non-coding region
74	5.994	8.1	rpoA-rps11	LSC	non-coding region
108	14.04	13	rps11-rpl36	LSC	non-coding region
121	17.4	13	rpl36-infA	LSC	non-coding region
152	86.944	57.2	infA-rps8	LSC	non-coding region
189	31.941	16.9	rps8-rpl14	LSC	non-coding region
226	82.264	36.4	rpl14-rpl16	LSC	non-coding region
1319	267.757	20.3	rpl16-rps3	LSC	non-coding region
0	0	0	rps3-rpl22	LSC	non-coding region
89	9.968	11.2	rpl22-rps19	LSC	non-coding region
63	11.025	17.5	rps19-rpl2	LSC	non-coding region
686	48.706	7.1	rpl2 intron	LSC	non-coding region
18	1.998	11.1	rpl2-rpl23	IR	non-coding region
151	63.571	42.1	rpl23-trnI-CAU	IR	non-coding region
209	164.065	78.5	trnI-CAU-ycf2	IR	non-coding region
339	149.16	44	ycf2 intron	IR	non-coding region
433	200.479	46.3	ycf2-trnL-CAA	IR	non-coding region
652	97.148	14.9	trnL-CAA-ndhB	IR	non-coding region
688	21.328	3.1	ndhB intron	IR	non-coding region
344	29.928	8.7	ndhB-rps7	IR	non-coding region
53	2.014	3.8	rps7-rps12	IR	non-coding region
1996	287.424	14.4	rps12-trnV-GAC	IR	non-coding region
320	129.92	40.6	trnV-GAC-rrn16	IR	non-coding region
292	7.008	2.4	rrn16-trnI-GAU	IR	non-coding region
985	52.205	5.3	trnI-GAU intron	IR	non-coding region
64	1.024	1.6	trnI-GAU-trnA-UGC	IR	non-coding region
809	9.708	1.2	trnA-UGC intron	IR	non-coding region
156	7.02	4.5	trnA-UGC-rrn23	IR	non-coding region
98	0	0	rrn23-rrn4.5	IR	non-coding region
225	12.825	5.7	rrn4.5-rrn5	IR	non-coding region
357	263.823	73.9	rrn5-trnR-ACG	IR	non-coding region
858	708.708	82.6	trnR-ACG-trnN-GUU	IR	non-coding region
1679	1407	83.8	trnN-GUU-rpl32	SSC	non-coding region
859	286.047	33.3	rpl32-trnL-UAG	SSC	non-coding region
115	41.055	35.7	trnL-UAG-ccsA	SSC	non-coding region
234	69.966	29.9	ccsA-ndhD	SSC	non-coding region
133	17.689	13.3	ndhD-psaC	SSC	non-coding region
270	39.96	14.8	psaC-ndhE	SSC	non-coding region
190	25.08	13.2	ndhE-ndhG	SSC	non-coding region
46	14.49	31.5	ndhG-ndhI	SSC	non-coding region
86	7.998	9.3	ndhI-ndhA	SSC	non-coding region
1689	266.862	15.8	ndhA intron	SSC	non-coding region
92	17.02	18.5	ndhA-rps15	SSC	non-coding region
592	281.792	47.6	rps15-ycf1	SSC	non-coding region
599	564.258	94.2	ycf1-trnN-GUU	SSC	non-coding region
